# Supplementary material for: Prevalence and associated factors of intimate partner violence against pregnant women in urban areas of Japan: a cross-sectional study
Source: BMC Public Health. 2023 Jun 17;23:1168. doi: 10.1186/s12889-023-16105-9 (PMC10276381; doi:10.1186/s12889-023-16105-9)
Supplement: Supplementary file 2 — Additional file 2. The data of 1346 subjects used for analysis. [file 12889_2023_16105_MOESM2_ESM.xlsx]

## Sheet: S3 Dataset 
This table shows the data of 1346 subjects used for analysis. The rows are for each subject, and all 15 columns excluding ID indicate the questions on the questionnaire. The values in the cell correspond to the choices in each question. 999 indicates a missing value.
ID	Q2-1	Q2-2	Q2-3	Q2-4	Q2-5	Q2-6	Q2-7	Q2-8	Q2-9	Q2-10	Q2-11	Q2-12	Q1-1	Q1-2	Q1-3
1	32	1	2	1	2	3	2	1	1	1	2	2	36	1	2
2	35	1	2	1	3	4	2	2	1	1	1	1	40	1	1
3	20	1	2	2	1	2	2	2	3	1	2	2	34	1	2
4	31	1	2	2	1	2	2	1	1	1	2	2	35	1	2
5	37	1	2	1	3	4	2	1	1	1	2	2	38	1	1
6	32	1	2	1	3	4	1	1	1	1	2	2	38	1	2
7	25	1	2	2	2	2	2	2	2	2	1	2	36	1	2
8	33	1	2	1	3	4	1	1	1	1	2	1	36	1	2
9	35	1	2	1	3	4	1	1	1	1	2	2	37	2	2
10	31	1	2	2	2	4	1	1	2	1	2	2	36	2	2
11	32	1	2	2	2	3	1	1	1	1	2	1	37	2	2
12	30	1	2	1	2	2	1	1	1	1	2	2	35	1	2
13	33	1	2	1	3	4	1	1	1	1	2	2	36	2	2
14	37	1	2	2	2	4	1	1	1	1	1	1	35	2	2
15	28	1	2	1	2	4	1	1	1	1	1	2	38	2	2
16	35	1	2	2	3	3	2	1	1	1	1	2	36	2	2
17	32	1	2	2	2	4	2	1	2	1	2	1	34	1	2
18	24	1	2	1	2	2	2	1	1	1	2	2	39	1	2
19	29	1	2	2	3	3	1	1	1	1	2	2	37	1	1
20	34	1	2	2	3	4	1	1	1	1	1	2	38	2	2
21	28	1	2	2	2	3	1	1	1	1	2	2	36	1	2
22	32	1	2	1	3	4	1	1	1	1	2	2	37	1	2
23	30	1	2	2	2	3	1	1	1	1	2	1	34	1	2
24	28	1	2	2	2	2	1	1	1	1	2	2	40	1	2
25	32	1	2	1	2	4	1	1	1	1	2	2	37	1	2
26	32	1	2	1	3	4	1	1	1	1	2	2	36	1	2
27	32	1	2	2	2	4	1	1	1	1	1	1	38	1	2
28	36	1	2	1	2	3	1	1	1	1	1	2	38	1	2
29	32	1	2	2	999	2	1	1	1	1	2	2	36	1	2
30	28	1	2	1	2	2	2	1	1	1	2	2	35	1	2
31	32	1	2	1	2	3	1	1	1	1	1	2	40	1	2
32	31	1	2	1	2	3	1	1	1	1	2	2	36	1	2
33	39	1	2	1	3	4	1	1	1	1	1	2	38	2	2
34	33	1	2	2	2	4	1	1	1	1	2	1	34	1	2
35	30	1	2	1	2	4	1	1	1	1	2	2	36	1	2
36	29	1	2	2	3	4	1	1	1	1	2	2	34	1	2
37	30	1	2	1	3	4	1	1	1	1	1	2	39	2	2
38	35	1	2	2	2	4	1	1	1	1	2	1	38	2	2
39	27	1	2	2	2	3	1	1	1	1	2	2	40	2	2
40	36	1	2	2	1	3	2	1	1	1	2	1	36	2	2
41	33	1	2	2	1	3	1	1	1	1	2	2	37	2	2
42	30	1	2	2	3	4	1	1	1	1	1	2	39	1	2
43	34	1	2	2	1	2	2	1	1	1	2	2	36	1	2
44	32	1	2	2	3	3	2	1	1	1	2	2	37	2	2
45	31	1	2	2	2	2	2	1	2	1	2	2	37	2	2
46	29	1	2	2	3	4	1	1	1	1	2	2	36	1	2
47	28	1	2	2	3	4	1	1	1	1	2	2	39	1	2
49	34	1	2	2	1	3	1	1	1	1	2	1	34	1	2
50	33	1	2	1	3	4	1	1	1	1	2	2	35	1	2
51	29	1	2	2	2	3	1	1	1	1	2	2	36	1	2
52	24	1	2	2	2	3	1	1	1	1	2	2	34	1	2
53	32	1	2	1	3	4	1	1	1	1	2	2	37	2	2
54	31	1	2	2	3	1	2	2	1	1	2	2	35	2	2
55	32	1	2	2	2	4	1	1	1	1	2	2	36	1	2
56	35	1	2	2	3	3	1	1	1	1	2	2	37	2	2
57	40	1	2	1	999	1	1	1	1	1	2	2	36	1	2
58	24	1	2	2	2	2	1	1	1	1	1	2	38	2	2
59	42	1	2	2	3	4	1	1	1	1	1	2	34	1	2
60	31	1	2	2	3	4	1	1	1	1	1	2	36	2	2
61	28	1	2	1	999	3	1	1	1	1	2	2	37	1	2
62	37	1	2	1	2	3	1	1	1	1	2	2	35	2	1
63	36	1	2	2	3	2	1	1	1	1	1	2	37	1	2
64	35	1	2	1	3	3	1	1	1	1	2	2	36	2	2
65	35	1	2	2	3	2	1	1	1	1	1	2	37	2	2
66	36	1	2	1	1	2	1	1	1	1	2	1	36	1	2
67	28	1	2	2	999	4	1	1	1	1	1	2	40	2	2
68	31	1	2	1	3	4	1	1	1	1	1	2	35	2	2
69	35	1	2	1	3	4	2	1	1	1	2	2	34	1	2
70	31	1	2	2	2	3	1	1	1	1	1	2	34	2	2
71	38	1	2	1	3	4	1	1	1	1	2	2	39	2	2
72	29	1	2	1	1	4	1	1	1	1	2	2	36	2	2
73	30	1	2	2	2	4	1	1	2	1	1	2	40	1	2
74	37	1	2	1	3	3	1	1	1	1	2	2	35	2	2
75	32	1	2	2	3	3	1	1	1	1	1	2	38	2	2
76	29	1	2	1	3	4	1	2	1	1	2	2	34	1	2
77	25	1	2	1	2	3	1	1	2	1	1	2	37	1	2
78	32	1	2	1	2	3	1	1	1	1	2	2	36	1	2
79	31	1	2	2	2	2	1	1	1	1	2	2	37	1	2
80	36	1	2	1	3	3	1	1	1	1	2	1	37	2	2
81	27	1	2	1	999	3	2	1	1	1	2	2	37	1	2
82	28	1	2	1	2	4	2	1	1	1	2	2	34	1	2
83	29	1	2	1	3	4	2	1	2	1	1	2	37	2	2
84	38	1	2	2	3	4	1	1	1	1	2	1	39	1	2
85	31	1	2	2	2	4	1	1	1	1	1	2	38	1	2
86	38	1	2	1	2	2	1	1	1	1	1	2	35	2	2
87	28	1	2	2	2	3	1	1	1	1	2	2	39	2	2
88	29	1	2	2	2	4	1	1	1	1	2	2	34	1	2
89	26	1	2	2	3	4	1	1	1	1	2	2	36	1	2
90	31	1	2	2	2	4	1	1	1	1	2	2	35	2	2
91	28	1	2	2	2	4	1	1	1	1	2	2	36	1	2
92	30	1	2	1	3	3	1	1	1	1	2	2	40	1	2
93	35	1	2	1	2	4	1	1	1	1	2	2	35	1	2
95	32	1	2	2	3	4	1	1	1	1	2	2	34	1	2
96	37	1	2	2	2	2	1	1	1	1	1	2	37	1	2
97	999	1	2	1	3	4	1	1	1	1	2	2	34	1	2
98	24	1	2	2	1	3	1	1	1	1	2	1	38	1	2
99	25	1	2	2	2	3	1	1	1	1	2	2	40	2	2
100	29	1	2	2	1	3	1	1	1	1	1	2	37	2	2
101	36	1	2	1	3	3	1	1	1	1	2	2	34	1	2
102	29	1	2	1	3	4	1	1	1	1	2	2	35	1	2
103	31	1	2	2	2	3	1	1	1	1	2	2	37	2	2
104	24	1	2	2	2	2	2	2	3	1	2	2	35	2	2
105	27	1	2	1	1	3	1	1	1	1	2	2	36	1	2
106	35	1	2	2	2	3	2	1	1	1	2	2	35	1	2
107	30	1	2	1	3	4	1	1	1	1	1	2	34	2	2
108	29	1	2	2	2	3	1	1	1	1	2	2	36	1	2
109	30	1	2	2	3	3	1	1	1	1	1	2	36	2	2
110	30	1	2	1	2	1	1	1	1	1	1	2	36	2	2
111	38	1	2	2	3	2	1	1	1	1	1	2	36	2	2
112	35	1	2	1	2	2	1	1	1	1	1	2	40	1	2
113	28	1	2	2	2	2	2	2	2	1	2	2	37	1	2
114	29	1	2	1	2	3	1	1	1	1	2	2	38	1	2
115	36	1	2	2	2	3	2	2	2	2	1	2	39	2	2
116	39	1	2	1	1	3	1	1	2	1	1	2	38	2	2
117	33	1	2	1	2	3	1	1	1	1	2	2	36	2	2
118	33	1	2	1	3	4	1	1	1	1	1	2	38	1	2
119	28	1	2	1	3	4	1	1	1	1	2	2	36	1	2
120	33	1	2	1	2	2	1	1	1	1	2	2	37	2	2
121	41	1	2	1	3	4	1	1	1	1	1	2	40	2	2
122	35	1	2	2	2	2	1	1	1	1	2	2	35	1	2
123	30	1	2	2	3	3	1	1	1	1	1	2	40	1	2
124	33	1	2	2	2	3	1	1	1	1	2	2	37	2	2
125	35	1	2	1	999	2	2	2	1	2	1	2	36	2	2
126	30	1	2	2	2	4	1	1	2	1	1	2	34	2	2
127	32	1	2	2	2	3	1	1	1	1	2	2	39	2	2
128	35	1	2	2	2	2	1	1	2	1	1	2	35	1	2
129	34	1	2	2	2	3	1	1	1	1	2	2	36	2	2
130	33	1	2	2	1	3	1	1	1	1	2	2	38	2	2
131	26	1	2	1	2	3	1	1	1	1	2	2	35	1	2
132	30	1	2	1	2	4	1	1	1	1	2	2	38	1	2
133	999	1	2	2	2	2	2	1	1	1	1	2	35	1	2
134	28	1	2	1	3	3	1	1	1	1	2	2	39	2	1
135	35	1	2	1	2	3	1	1	1	1	1	2	38	1	2
136	33	1	2	2	2	3	2	1	1	1	1	2	36	2	2
137	28	1	2	2	2	3	1	1	1	1	2	2	36	2	2
138	35	1	2	2	2	3	1	1	1	1	2	2	37	2	2
139	40	1	2	2	2	4	1	1	2	1	2	2	36	1	2
140	28	1	2	1	2	2	1	1	1	1	2	2	39	2	2
141	34	1	2	2	3	4	1	1	1	1	1	2	35	2	2
142	32	1	2	2	2	3	1	1	1	1	2	1	38	2	2
143	33	1	2	2	2	3	1	1	1	1	2	2	37	1	2
144	36	1	2	1	3	4	1	1	1	1	2	2	39	2	2
145	33	1	2	2	2	3	2	2	1	1	1	2	36	2	2
146	32	1	2	1	2	2	1	1	1	1	2	1	37	2	1
147	30	1	2	1	2	3	2	1	1	1	2	2	35	2	2
148	28	1	2	2	3	3	1	1	1	1	2	2	39	2	2
149	36	1	2	1	3	3	1	1	1	1	2	2	37	2	2
150	43	1	2	1	3	3	2	1	1	1	1	2	38	1	2
151	39	1	2	1	3	4	1	1	1	1	2	2	34	2	2
152	28	1	2	2	2	2	2	1	1	1	2	2	35	1	2
153	33	1	2	2	3	3	1	1	2	1	2	2	36	2	2
154	31	1	2	2	2	3	1	1	2	1	2	1	35	1	2
155	34	1	2	1	2	4	1	1	1	1	1	2	35	1	2
156	23	1	2	1	2	3	1	1	1	1	2	2	35	1	2
157	31	1	2	1	1	4	1	1	1	1	1	1	36	1	2
158	27	1	2	2	1	3	2	1	1	1	2	2	34	1	2
159	24	1	2	2	2	2	1	1	1	1	2	2	37	2	2
160	31	1	2	2	3	4	2	1	1	1	2	2	34	2	2
161	38	1	2	2	3	4	1	1	1	1	2	2	34	2	2
162	27	1	2	2	3	4	1	1	1	1	2	2	34	1	2
163	27	1	2	1	3	4	1	1	1	1	2	2	35	1	2
164	32	1	2	1	3	3	2	1	1	2	1	2	36	1	2
165	27	1	2	1	1	2	2	1	1	2	2	2	39	2	2
166	34	1	2	2	2	3	1	1	1	1	2	2	34	1	2
167	37	1	2	2	3	4	1	2	2	1	2	2	34	2	2
168	32	1	2	1	3	3	1	1	1	1	2	2	36	1	2
169	33	1	2	1	3	4	1	1	1	1	2	2	34	1	2
170	37	1	2	2	1	3	1	1	1	1	2	2	36	1	2
171	32	1	2	2	2	3	1	1	1	1	1	2	35	2	2
172	36	1	2	2	2	3	1	1	1	1	2	1	36	2	2
173	27	1	2	2	1	4	1	1	1	1	2	2	38	1	2
174	28	1	2	2	2	4	1	1	1	1	2	2	36	2	2
175	30	1	2	2	3	3	1	1	1	1	1	2	35	2	2
177	28	1	2	2	2	2	1	1	1	1	2	1	39	2	2
178	27	1	2	2	2	1	2	2	2	1	1	1	34	2	2
180	32	1	2	1	3	3	1	1	1	1	2	2	34	1	2
181	28	1	2	2	2	3	1	1	1	1	2	2	36	1	2
182	35	1	2	2	2	3	1	1	1	1	2	2	35	2	2
183	35	1	2	2	999	3	1	1	1	1	1	2	35	2	2
184	36	1	2	1	3	3	1	1	1	1	1	2	35	2	2
185	30	1	2	1	1	3	1	1	1	1	2	2	34	1	2
186	26	1	2	1	2	3	1	1	1	1	1	2	35	1	2
187	30	1	2	2	2	3	2	1	1	1	2	2	34	1	2
188	31	1	2	1	3	3	1	1	1	1	2	2	39	1	1
189	22	1	2	2	1	3	1	1	1	1	2	2	34	1	2
190	32	1	2	2	2	3	1	1	1	1	2	2	34	2	2
191	39	1	2	1	3	4	1	1	1	1	1	2	35	1	2
192	30	1	2	2	2	3	1	1	1	1	2	2	38	2	2
193	37	1	2	2	2	2	1	1	1	1	1	2	34	2	2
194	32	1	2	1	2	4	1	1	1	1	2	2	34	1	2
195	21	1	2	2	1	2	1	2	1	2	1	2	34	2	2
196	30	1	2	2	1	3	1	1	1	1	1	2	34	2	2
197	25	1	2	2	2	2	1	1	1	1	2	2	35	1	2
198	21	1	2	1	2	2	1	2	1	2	1	2	34	1	2
199	33	1	2	2	2	4	2	1	2	1	2	2	35	2	2
200	33	1	2	1	2	4	2	2	2	1	1	1	35	2	2
201	28	1	2	1	3	3	1	1	1	1	2	2	34	1	2
202	30	1	2	1	3	4	1	1	1	1	2	2	35	1	2
203	999	1	2	2	2	3	1	1	2	1	2	2	35	2	2
204	27	1	2	2	1	3	2	1	2	1	2	2	35	1	2
205	20	1	2	2	3	2	2	1	1	1	2	2	35	1	2
206	35	1	2	2	2	2	1	1	1	1	1	2	37	2	2
207	32	1	2	2	2	4	1	1	1	1	2	2	34	2	2
208	30	1	2	2	2	4	1	1	1	1	1	2	34	1	2
209	34	1	2	2	3	2	2	1	1	1	2	2	37	2	2
210	21	1	2	1	2	3	2	2	1	1	2	2	36	1	2
211	28	1	2	2	2	3	1	1	1	1	2	2	37	1	2
212	34	1	2	2	2	4	1	1	1	1	1	1	35	2	1
213	23	1	2	2	3	2	1	2	1	1	1	2	36	1	2
214	40	1	2	1	3	3	1	1	1	1	2	2	34	1	2
215	32	1	2	2	2	3	1	1	1	1	1	1	35	2	2
216	32	1	2	1	3	4	1	1	1	1	2	2	37	1	2
217	26	1	2	2	1	3	1	2	1	1	2	2	36	2	2
218	28	1	2	2	2	2	1	1	1	1	1	2	34	2	2
219	23	1	2	1	2	3	1	1	1	1	2	2	34	1	2
220	28	1	2	1	2	3	2	1	1	1	1	2	34	2	2
221	999	1	2	1	3	3	1	1	1	1	2	2	37	1	2
222	31	1	2	1	3	4	1	1	1	1	2	2	38	1	2
223	18	1	2	2	2	2	1	1	3	1	1	2	38	1	2
224	28	1	2	2	999	4	1	1	1	1	2	2	37	1	2
225	31	1	2	1	3	3	2	1	1	1	2	2	37	2	2
226	26	1	2	2	2	3	1	1	1	1	2	1	38	1	2
227	38	1	2	1	2	3	1	2	1	1	1	2	35	2	2
228	27	1	2	2	2	3	1	1	1	1	1	2	39	2	2
229	33	1	2	1	2	3	1	1	1	1	2	2	38	1	2
230	29	1	2	2	2	3	1	1	1	1	2	2	37	2	2
231	28	1	2	1	3	4	1	1	1	1	2	2	35	1	2
232	26	1	2	1	2	4	1	1	1	1	2	2	36	1	2
233	28	1	2	1	3	4	2	1	1	1	2	2	39	1	2
234	34	1	2	2	2	1	1	1	1	1	1	2	35	2	2
235	41	1	2	1	3	3	1	1	1	1	1	2	39	2	2
236	29	1	2	1	3	4	2	1	1	1	2	2	34	1	2
237	40	1	2	2	1	2	1	1	1	1	2	2	37	2	2
238	29	1	2	1	3	4	1	2	1	1	2	1	35	1	2
239	21	1	2	2	2	2	1	2	1	1	2	2	37	1	2
240	31	1	2	2	2	3	1	2	2	1	2	2	35	2	2
241	34	1	2	2	3	3	1	1	1	1	2	2	34	2	2
242	19	1	2	2	2	2	1	1	1	1	2	2	36	1	2
243	28	1	2	2	2	3	1	2	1	1	2	1	39	1	2
244	28	1	2	2	3	3	1	1	1	1	2	2	34	1	2
245	31	1	2	1	1	3	2	1	1	1	2	2	37	2	2
246	35	1	2	1	3	4	1	1	1	1	2	2	34	1	2
247	29	1	2	2	2	3	2	1	2	1	2	2	38	1	2
248	20	1	2	2	1	3	2	2	1	2	2	2	38	1	2
249	32	1	2	2	2	3	1	1	2	1	1	1	39	2	2
250	32	1	2	2	2	3	1	1	1	1	2	2	36	1	2
251	33	1	2	1	3	4	2	1	1	1	2	2	39	2	2
252	42	1	2	2	2	2	1	1	1	1	2	1	34	2	2
253	32	1	2	1	3	4	1	1	1	1	2	2	36	2	2
254	24	1	2	2	2	3	2	1	1	1	1	2	37	2	2
255	35	1	2	2	3	3	1	1	1	1	1	2	35	2	2
256	29	1	2	2	3	3	2	1	1	1	2	2	37	1	2
257	35	1	2	2	2	3	1	1	2	1	2	2	36	2	2
258	38	1	2	1	3	4	1	2	1	1	1	2	37	2	2
259	30	1	2	2	2	4	1	1	1	1	2	2	38	2	2
260	32	1	2	1	2	4	2	1	1	1	2	2	39	1	2
261	999	1	2	2	2	3	2	2	2	1	2	2	37	2	2
262	33	1	2	1	3	3	1	1	1	1	2	2	38	2	2
263	33	1	2	1	3	3	2	2	1	1	2	2	39	2	2
264	29	1	2	1	3	4	2	2	1	1	2	2	39	2	2
265	25	1	2	1	2	4	1	1	1	1	2	2	37	1	2
266	34	1	2	2	2	2	1	1	1	1	1	2	37	2	2
267	35	1	2	1	2	4	1	1	1	1	2	2	36	1	2
268	30	1	2	1	3	4	1	1	1	1	2	2	37	2	2
269	32	1	2	1	3	3	1	1	1	1	2	2	38	2	2
270	35	1	2	2	2	3	1	1	1	1	2	2	40	2	2
271	40	1	2	1	2	4	1	1	1	1	1	2	40	2	2
272	39	1	2	1	2	2	1	1	1	1	1	2	38	2	2
273	31	1	2	2	2	4	1	1	1	1	2	2	35	1	2
274	27	1	2	2	1	1	1	1	1	1	2	2	38	1	2
275	27	1	2	2	2	3	1	1	1	1	2	2	35	1	2
276	36	1	2	2	2	4	1	2	1	1	1	2	36	2	1
277	32	1	2	2	2	3	2	2	1	2	2	2	36	1	2
278	26	1	2	1	3	4	1	1	1	1	2	2	36	1	2
279	36	1	2	2	3	4	1	1	1	1	1	2	36	2	2
280	33	1	2	2	1	2	1	1	1	1	2	2	36	1	2
281	35	1	2	1	3	4	2	1	1	1	1	2	34	2	2
282	25	1	2	2	2	4	1	1	1	1	2	2	34	2	2
283	27	1	2	1	3	4	1	1	1	1	2	2	39	1	2
284	38	2	2	1	3	3	1	1	1	1	1	1	36	1	2
285	26	1	2	1	3	4	1	1	1	1	2	2	39	1	2
286	35	1	2	1	2	4	1	1	1	1	2	2	40	1	2
287	30	1	2	2	2	4	1	1	1	1	2	2	34	1	2
288	38	1	2	2	3	3	1	1	1	1	2	2	37	2	2
289	29	1	2	1	2	3	1	1	1	1	1	2	36	2	2
290	37	1	2	2	3	3	1	1	1	1	2	2	38	1	2
291	42	1	2	1	3	4	1	1	1	1	2	2	37	2	2
292	35	1	2	1	3	4	1	1	1	1	2	2	35	1	2
293	37	1	2	2	3	4	1	1	1	1	2	2	34	1	2
294	33	1	2	1	3	3	1	1	1	1	2	2	37	1	2
295	41	1	2	2	2	2	1	2	2	1	2	2	36	2	2
296	34	1	2	2	3	4	2	1	2	1	2	2	35	1	2
297	32	1	2	1	1	3	1	1	1	1	2	2	36	1	2
298	36	1	2	1	2	4	1	1	1	1	2	1	37	1	2
299	27	1	2	1	3	2	1	1	2	1	2	2	34	2	2
300	37	1	2	1	1	2	2	2	3	1	2	2	34	2	2
301	33	1	2	1	3	4	1	1	1	1	1	2	40	2	2
302	35	1	2	2	3	4	1	1	2	1	1	2	40	2	2
303	34	1	2	2	1	3	1	1	1	1	2	2	36	2	2
304	36	1	2	1	3	4	1	1	1	1	2	1	35	1	2
305	38	1	2	1	3	4	1	1	1	1	1	2	39	1	2
306	29	1	2	1	2	3	1	1	1	1	2	2	34	1	2
307	29	1	2	1	1	4	2	2	1	1	2	2	36	2	2
308	30	1	2	2	2	3	2	1	1	1	2	2	36	1	2
309	32	1	2	2	2	3	1	1	1	1	2	2	36	1	2
310	34	1	2	1	2	4	2	1	3	1	2	2	36	2	2
311	32	1	2	2	3	4	1	1	1	1	1	1	36	2	2
313	31	1	2	2	3	3	2	1	2	1	2	2	35	1	2
314	30	1	2	2	3	3	1	1	1	1	2	2	37	2	1
315	29	1	2	1	2	4	1	1	1	1	2	2	34	2	2
316	26	1	2	1	2	3	1	1	1	1	2	2	34	2	2
317	31	1	2	1	3	2	1	1	1	1	1	1	38	1	2
318	27	1	2	1	3	3	2	1	1	1	2	2	36	1	2
319	38	1	2	1	3	4	1	1	1	1	1	2	36	2	2
320	34	1	2	2	999	4	2	1	1	1	1	2	36	2	2
321	35	1	2	1	3	4	1	1	1	1	2	2	34	2	2
322	28	1	2	1	2	3	1	1	1	1	2	1	36	1	2
323	43	1	2	2	3	3	1	1	1	1	1	1	34	1	2
324	24	1	2	2	2	2	1	1	1	1	2	2	35	2	2
325	31	1	2	1	3	4	1	1	1	1	2	2	36	1	2
326	30	1	2	1	3	3	1	1	1	1	2	2	35	1	2
327	37	1	2	1	3	3	1	1	1	1	2	2	35	2	2
328	33	1	2	2	3	4	1	1	1	1	2	2	35	1	2
329	28	1	2	1	2	3	1	1	1	1	2	2	34	1	2
330	32	1	2	1	3	4	1	1	1	1	2	1	36	1	2
331	33	1	2	2	2	3	1	1	1	1	2	1	35	1	2
332	34	1	2	2	3	4	1	1	1	1	2	2	35	2	2
333	40	1	2	2	3	2	1	1	1	1	1	2	37	1	2
334	29	1	2	1	2	4	1	1	1	1	2	2	34	1	2
335	29	1	2	2	3	3	1	1	1	1	2	2	34	1	2
336	40	1	2	2	2	3	2	2	2	2	1	2	38	2	2
337	37	1	2	2	2	2	2	2	2	1	1	2	34	2	2
338	34	1	2	1	3	3	1	1	1	2	2	2	36	1	2
339	36	1	2	1	2	2	1	1	1	1	2	2	35	1	2
340	33	1	2	2	2	2	2	1	1	1	2	2	34	2	2
341	37	1	2	2	2	3	2	2	1	1	1	1	34	2	1
342	34	1	2	1	3	4	1	1	1	1	1	2	36	1	2
343	34	1	2	2	3	4	2	1	1	1	1	2	36	2	2
344	999	999	999	999	999	2	2	1	2	1	1	2	999	999	999
345	34	1	2	1	3	4	2	1	1	1	1	2	37	1	2
346	30	1	2	1	3	3	1	2	2	1	1	2	34	1	1
347	35	1	2	1	3	2	1	1	1	1	1	2	38	1	2
348	36	1	2	1	3	4	3	2	2	2	2	2	36	1	2
349	33	1	2	1	2	4	1	1	1	1	2	2	38	1	2
350	34	1	2	1	2	3	1	1	1	1	2	2	34	1	2
351	39	1	2	2	3	4	1	1	1	1	1	2	34	2	2
352	30	1	2	2	3	4	2	1	1	1	2	2	36	2	1
353	33	1	2	2	2	4	1	1	1	1	1	2	35	2	1
354	28	1	2	1	3	2	1	1	1	1	2	2	37	1	2
355	29	1	2	1	3	4	1	1	1	1	2	2	34	1	2
356	32	1	2	2	2	3	1	1	1	1	2	2	34	2	2
357	999	1	2	2	2	3	1	1	1	1	2	2	35	1	2
358	30	1	2	2	1	4	1	1	1	1	2	2	35	1	2
359	24	1	2	2	1	2	1	1	1	1	1	2	34	1	2
360	39	1	2	1	2	4	1	1	1	1	1	2	36	2	2
361	30	1	2	2	3	4	3	1	1	1	2	1	36	1	2
362	34	1	2	1	2	3	2	1	1	1	2	2	37	1	2
363	39	1	2	1	3	4	1	1	1	1	2	2	38	1	2
364	35	2	1	1	3	4	1	1	1	1	2	2	34	2	2
365	33	1	2	1	3	4	1	1	1	1	2	2	34	1	2
366	31	1	2	1	2	4	1	1	1	1	1	2	34	1	2
367	31	1	2	1	2	4	2	1	1	1	1	2	36	1	2
368	30	1	2	1	2	3	1	1	1	1	1	1	37	1	2
369	30	1	2	1	3	4	2	1	1	2	2	2	37	1	2
370	34	1	2	2	3	4	2	1	2	1	2	1	34	1	2
371	46	1	2	1	1	2	1	1	2	1	2	2	34	2	2
372	38	1	2	2	1	2	1	2	1	1	2	2	34	2	2
373	37	1	2	2	2	3	2	1	1	1	1	2	38	1	2
374	35	1	2	1	2	3	1	1	1	1	1	1	36	2	2
375	32	1	2	1	2	4	1	1	1	1	2	2	39	1	2
376	37	1	2	1	3	3	1	1	1	1	2	2	36	1	2
377	38	1	2	1	3	3	1	1	1	1	2	2	35	1	2
378	37	1	2	2	3	3	1	1	1	1	1	2	38	2	2
379	41	2	2	1	2	3	1	1	1	1	2	2	38	2	2
380	38	1	2	2	2	4	1	1	1	1	2	2	38	1	2
381	38	1	2	1	2	3	1	1	1	1	2	2	35	1	2
382	35	1	2	1	2	2	1	1	1	1	2	2	39	1	2
383	36	1	2	2	2	3	2	2	1	1	2	2	35	2	2
384	33	1	2	2	2	3	1	1	1	1	2	2	37	1	2
385	20	1	2	2	3	2	1	1	1	1	1	2	34	1	2
386	34	1	2	1	3	3	1	1	2	1	2	2	38	2	2
387	36	1	2	1	3	4	1	1	1	1	2	2	37	2	2
388	32	1	2	1	2	4	1	1	1	1	2	2	37	1	2
389	34	1	2	1	3	4	1	1	1	1	2	2	34	1	2
390	37	1	2	1	3	4	1	1	1	1	2	1	37	2	2
391	32	1	2	2	2	4	1	1	1	1	1	2	38	1	2
392	27	1	2	2	2	2	1	1	1	1	1	2	35	2	2
393	35	1	2	2	2	4	1	1	1	1	1	2	38	1	2
394	42	1	2	2	3	3	1	1	1	1	2	2	37	1	2
395	32	1	2	1	3	3	1	1	1	1	1	2	34	1	2
396	27	1	2	1	3	4	1	1	1	1	2	2	34	1	2
397	35	1	2	1	3	2	2	1	1	1	1	2	34	1	2
398	34	1	2	2	2	4	1	1	1	1	2	2	34	1	2
399	30	1	2	2	3	4	1	1	1	1	2	2	34	1	2
400	26	1	2	2	2	3	1	1	1	1	2	2	35	2	2
401	27	1	2	1	2	2	2	1	1	2	2	2	35	1	1
402	33	1	2	1	2	3	1	1	1	1	2	2	38	1	2
403	29	1	2	1	2	4	1	1	1	1	2	2	37	1	2
404	26	1	2	2	2	3	2	2	1	1	2	2	38	1	2
405	31	1	2	2	2	2	1	1	1	1	2	2	35	1	2
406	28	1	2	2	2	2	1	1	1	1	1	1	35	2	2
407	27	1	2	2	2	2	1	1	1	1	2	2	34	2	2
408	25	1	2	2	2	4	1	1	1	1	2	2	37	1	2
409	32	1	2	2	3	3	1	1	1	1	2	2	35	2	2
410	21	1	2	2	2	2	1	1	1	1	1	2	35	2	2
411	36	1	2	1	3	3	1	1	1	1	2	2	36	1	2
412	21	1	2	2	1	2	1	1	1	1	2	2	37	1	2
413	30	1	2	2	2	2	2	2	1	1	1	1	34	1	2
414	28	1	2	2	3	4	1	1	1	1	2	2	34	1	2
415	36	1	2	2	2	4	1	1	1	1	2	2	34	2	2
416	27	1	2	1	3	4	1	1	1	1	2	2	36	2	2
417	36	1	2	2	2	3	2	1	2	1	2	2	34	2	2
418	42	1	2	1	2	2	1	1	1	1	1	2	35	2	2
419	31	1	2	2	2	4	2	1	1	1	1	1	35	1	2
420	32	1	2	1	3	4	1	1	1	1	2	2	37	1	2
422	38	1	2	2	2	3	1	1	1	1	1	2	34	2	2
423	41	1	2	2	3	3	1	1	1	1	1	2	34	2	2
424	31	1	2	2	2	4	2	1	2	1	2	2	35	1	2
425	33	1	2	2	999	3	1	1	1	1	2	2	34	1	2
426	999	1	2	1	3	4	1	1	1	1	2	2	34	1	2
427	33	1	2	2	2	3	1	1	1	1	2	2	34	1	2
428	36	1	2	2	2	3	1	1	2	1	1	2	35	1	2
429	30	1	2	1	1	4	1	1	1	1	2	2	34	1	2
430	24	1	2	2	2	3	1	1	1	1	2	2	37	1	2
431	28	1	2	2	3	2	1	1	1	1	2	2	34	1	2
432	36	1	2	2	3	2	1	1	1	1	1	2	35	2	2
433	39	1	2	1	3	4	1	1	1	1	2	2	38	2	2
434	41	1	2	2	2	3	1	2	1	1	1	2	37	2	2
435	35	1	2	1	2	1	1	2	1	1	1	2	37	2	2
436	32	1	2	1	3	4	1	1	1	1	1	2	35	2	2
437	30	1	2	2	2	4	1	1	1	1	2	2	35	2	2
439	38	1	2	1	3	2	2	1	1	1	1	2	35	2	2
440	40	1	2	2	3	2	1	1	1	1	1	2	35	2	2
441	33	1	2	1	3	4	1	1	1	1	1	2	34	1	2
442	28	1	1	2	3	2	3	1	1	1	2	2	35	1	2
443	36	1	2	1	2	3	2	1	1	1	2	2	34	1	2
444	33	1	2	1	3	4	1	1	1	1	2	2	35	1	2
445	36	1	2	2	1	3	1	1	1	1	2	2	34	2	2
446	33	1	2	1	3	4	1	1	1	1	1	2	34	1	1
447	34	1	2	2	2	3	1	1	1	1	1	2	36	2	2
448	32	1	2	2	2	2	1	1	1	1	2	2	34	1	2
449	42	2	2	2	1	2	2	1	1	1	1	2	34	2	2
450	34	1	2	1	2	3	1	1	1	1	2	2	34	1	2
451	34	1	2	2	2	4	1	1	1	1	2	2	34	2	2
452	37	1	2	1	3	4	1	1	1	1	1	2	34	2	2
453	38	1	2	1	3	4	1	1	1	1	2	2	35	1	2
454	32	1	2	1	2	4	1	1	1	1	1	1	34	1	2
455	27	1	2	2	1	4	1	1	1	1	2	2	35	1	2
456	33	1	2	1	2	4	1	1	1	1	2	2	34	2	2
457	37	1	2	1	3	4	1	1	1	1	2	2	34	1	2
458	23	1	2	2	2	1	1	2	1	1	2	2	34	1	2
459	23	1	2	2	2	2	1	1	1	1	1	2	35	1	2
460	25	1	2	2	2	4	1	1	2	1	2	2	34	1	2
461	39	1	2	2	1	3	1	2	1	1	1	2	34	2	2
462	30	1	2	1	3	4	1	1	1	1	1	2	34	1	2
463	30	1	2	1	3	3	1	1	1	1	1	2	34	1	2
464	999	1	2	2	1	2	2	1	1	1	2	2	37	1	2
465	28	1	2	1	3	2	1	1	1	1	1	2	35	1	1
466	34	1	2	2	2	3	1	1	1	1	1	2	34	2	2
467	26	1	2	1	2	3	1	1	1	1	2	2	35	1	2
468	29	1	2	1	2	3	1	1	1	1	1	2	35	2	2
470	28	1	2	1	3	2	1	1	1	1	2	2	34	1	2
471	30	1	2	1	2	4	1	1	2	1	2	2	36	1	2
472	28	1	2	1	2	3	1	1	1	1	2	2	35	1	2
473	27	1	2	1	2	3	1	1	1	1	1	2	34	2	2
475	31	1	2	2	2	4	1	1	1	1	2	2	35	1	2
476	33	1	2	2	2	2	1	1	1	1	2	2	34	2	2
478	32	1	2	2	3	4	1	1	1	1	2	2	34	1	2
479	37	1	2	2	3	2	1	1	1	1	2	2	36	2	2
480	35	1	2	1	3	4	1	1	1	1	1	2	35	1	2
481	30	3	1	2	1	3	3	2	2	2	1	1	37	2	2
482	38	1	2	2	3	3	1	1	1	1	2	2	36	1	2
483	39	1	2	1	2	2	1	1	1	1	1	2	34	2	2
484	26	1	2	1	2	4	1	1	1	1	2	2	37	1	2
485	32	1	2	1	3	4	1	1	1	1	2	2	34	1	2
486	32	1	2	2	2	4	2	1	2	2	2	2	34	2	2
487	24	1	2	2	2	4	1	1	1	1	2	2	36	1	1
489	31	1	2	1	3	4	1	1	2	1	2	2	36	1	2
490	28	1	2	2	2	3	2	2	2	1	2	2	36	2	2
491	33	1	2	2	2	3	1	1	1	1	2	2	36	2	1
492	30	1	2	2	3	4	1	1	1	1	2	2	36	1	2
493	31	1	2	2	3	4	1	1	1	1	2	2	36	1	2
495	21	1	2	2	2	2	1	1	1	1	2	2	37	1	2
496	999	1	2	1	3	4	1	1	1	1	2	1	999	1	2
497	30	1	2	2	2	1	1	1	1	1	1	2	37	2	2
498	34	1	2	2	3	4	1	1	1	1	1	2	38	2	2
499	28	1	2	1	3	4	1	1	1	1	1	2	37	2	2
500	37	1	2	1	3	2	1	2	1	1	1	2	36	2	2
501	26	1	2	1	3	4	1	1	1	1	2	2	37	1	2
502	32	1	2	1	3	4	1	1	1	1	2	2	37	1	2
503	37	1	2	1	3	4	1	2	1	1	1	2	37	2	2
504	34	1	2	2	3	3	1	1	2	1	2	2	36	2	1
505	37	1	2	2	3	4	1	1	1	1	2	2	34	1	2
506	35	1	2	2	3	4	1	1	1	1	2	2	37	2	2
507	33	1	2	1	3	4	1	1	1	1	2	2	35	1	2
508	39	1	2	2	3	4	1	1	1	1	1	2	38	2	2
509	32	1	2	2	2	2	1	1	1	1	1	2	35	2	2
510	41	1	2	2	3	2	1	1	1	1	2	2	34	1	2
511	28	1	2	2	3	2	1	1	1	1	1	2	34	2	1
512	30	1	2	1	3	4	1	1	1	1	2	2	35	1	2
513	31	1	2	1	3	3	2	1	1	1	2	2	38	2	2
514	33	1	2	2	2	2	1	1	1	1	2	2	35	2	2
515	22	1	2	2	1	2	1	2	1	1	2	2	36	2	2
516	30	1	2	2	2	4	1	1	1	1	2	2	35	2	2
517	29	1	2	2	2	4	2	1	2	1	1	1	37	2	2
518	34	1	2	1	3	4	1	1	1	1	2	1	34	1	1
519	29	1	2	1	3	4	1	1	1	1	2	2	34	1	2
520	33	1	2	1	3	4	1	1	1	1	2	2	35	2	2
521	34	1	2	2	999	4	1	1	1	1	2	2	36	1	2
522	29	1	2	1	3	4	1	1	1	1	1	2	36	1	2
523	34	1	2	1	3	4	2	1	1	1	2	2	35	1	2
524	28	1	2	1	2	3	1	1	1	1	2	2	34	1	2
525	40	1	2	1	3	4	1	1	1	1	1	2	35	2	2
526	40	1	1	1	2	3	2	2	1	1	1	2	36	2	1
527	40	3	1	2	1	2	1	1	1	1	1	1	36	1	1
528	37	1	2	1	3	4	1	1	1	1	1	2	39	2	2
529	37	1	2	2	3	4	1	1	1	1	1	2	36	2	2
530	999	1	2	1	999	4	2	1	1	1	1	2	37	2	2
531	34	1	2	1	3	4	1	1	1	1	2	2	38	2	2
532	34	1	2	1	3	4	1	1	1	1	1	2	38	2	2
533	37	1	2	2	3	4	1	2	1	1	1	2	37	2	2
534	28	1	2	1	3	4	1	1	1	1	1	2	37	1	2
535	33	1	2	1	3	4	2	1	1	1	2	2	37	2	2
536	37	1	2	1	3	4	1	1	1	1	2	2	35	1	2
537	32	1	2	2	3	4	1	1	1	1	2	2	37	2	2
538	35	1	2	1	2	3	2	2	1	2	1	2	34	1	2
539	38	1	2	1	2	3	1	1	1	1	2	2	37	2	2
540	34	1	2	1	3	4	1	1	1	1	2	1	38	1	2
541	30	1	2	1	3	4	1	1	1	1	2	2	35	1	2
542	32	1	2	2	3	4	1	1	1	1	2	2	36	1	2
543	37	1	2	2	3	4	1	1	1	1	2	2	35	2	2
544	36	1	2	2	3	4	1	1	1	1	1	2	36	2	2
545	32	1	2	1	3	4	1	1	1	1	1	2	37	1	2
546	33	1	2	2	3	3	1	1	1	1	2	2	34	1	2
547	32	1	2	2	3	4	1	1	1	1	2	2	36	2	2
548	36	1	2	2	3	4	1	1	1	1	1	2	37	1	2
549	33	1	2	1	3	3	1	1	1	1	2	2	36	1	1
550	30	1	2	1	2	4	2	1	1	1	2	2	35	1	2
551	39	1	2	1	3	4	1	1	1	1	1	2	34	1	2
552	37	1	2	2	3	4	1	1	1	1	2	2	38	1	2
553	35	1	2	1	3	4	1	1	1	1	2	1	35	2	2
554	35	1	2	1	3	3	1	1	1	1	2	2	36	2	2
555	37	1	2	1	3	4	1	1	1	1	2	2	34	2	2
556	32	1	2	1	3	4	1	1	1	1	2	2	37	2	2
557	38	1	2	1	3	4	1	2	1	1	2	2	38	2	2
558	37	1	2	1	3	4	2	1	1	1	1	2	37	1	2
559	36	1	2	1	3	4	2	2	2	1	2	2	39	2	2
560	29	1	2	1	3	4	1	1	1	1	2	2	36	1	2
561	30	1	2	1	3	4	1	1	1	1	2	2	35	1	2
562	34	1	2	1	3	4	1	1	1	1	1	2	35	2	2
563	29	1	2	1	3	4	1	1	1	1	2	2	37	1	2
564	34	1	2	1	3	3	1	1	1	1	1	2	36	1	2
565	38	1	2	1	3	4	1	1	1	1	2	2	36	1	1
566	32	1	2	1	3	4	1	1	1	1	1	2	34	1	2
567	34	1	2	1	2	4	1	1	1	1	2	2	35	1	2
568	36	1	2	2	3	4	1	1	1	1	2	1	34	1	2
569	27	1	2	2	2	4	1	1	1	1	2	2	37	1	2
570	32	1	2	1	3	4	1	1	1	1	2	2	35	1	2
571	37	1	2	1	3	4	1	1	1	1	2	2	37	1	2
572	38	1	2	2	3	4	2	1	1	1	1	2	37	2	2
573	40	1	2	1	3	4	1	1	1	1	1	1	35	2	2
574	33	1	2	1	999	4	1	1	1	1	2	2	39	1	2
575	31	1	2	1	3	4	1	1	1	1	2	2	35	1	2
576	37	1	2	1	3	3	1	1	1	1	1	2	35	1	2
577	27	1	2	2	2	4	1	1	1	1	2	2	38	1	2
578	35	1	2	2	3	3	1	1	1	1	2	2	39	1	2
579	35	999	2	2	3	4	1	1	1	1	2	2	38	999	2
580	28	1	2	1	2	4	1	1	1	1	2	1	37	1	2
582	26	1	2	2	3	4	1	1	1	1	2	2	35	1	2
583	37	1	2	1	3	4	1	1	1	1	1	2	37	1	2
584	38	1	2	2	3	4	1	1	1	1	1	2	36	1	2
585	38	1	2	1	3	3	1	1	1	1	1	2	38	1	2
586	32	1	2	1	3	4	1	1	1	1	1	2	37	2	2
587	40	1	2	1	3	3	1	1	1	1	1	2	38	1	1
588	31	1	2	2	3	3	2	2	2	2	1	2	39	1	2
589	31	1	2	1	3	4	1	1	1	1	1	2	37	1	2
590	38	1	2	2	3	4	2	1	1	1	2	1	35	2	2
591	34	1	2	2	3	4	1	1	1	1	1	2	35	2	2
592	29	3	2	1	3	4	1	1	1	1	1	2	38	1	2
593	36	1	2	2	3	4	1	1	1	1	2	2	36	1	2
594	45	1	2	1	3	3	1	1	1	1	1	2	35	1	2
595	999	1	2	1	999	3	1	1	1	1	1	2	37	1	999
596	35	1	2	2	3	4	1	1	1	1	2	2	34	2	2
597	38	1	2	1	3	4	2	1	1	1	2	2	36	1	2
598	37	1	2	1	3	4	1	1	1	1	2	1	34	2	2
599	38	1	2	1	3	3	1	1	1	1	2	2	39	1	2
600	31	1	2	1	3	4	1	1	1	1	2	2	36	1	2
601	26	1	2	2	3	4	1	1	1	1	2	2	37	1	2
602	34	1	2	1	3	4	1	1	1	1	2	2	40	1	2
603	39	1	2	1	3	4	1	1	1	1	2	2	36	1	2
604	37	1	2	1	3	4	1	1	1	1	2	2	36	2	2
605	25	1	2	2	3	4	1	1	1	1	2	2	35	1	2
606	28	1	2	2	3	4	1	1	1	1	1	2	36	1	2
607	31	1	2	2	3	4	1	1	1	1	2	2	35	1	2
608	44	1	2	1	3	4	1	1	1	1	2	2	36	2	2
609	35	1	2	1	3	4	1	1	1	1	2	2	35	1	2
610	34	1	2	1	3	4	1	1	1	1	2	2	999	1	2
611	36	1	2	1	3	4	1	1	1	1	2	2	34	2	2
612	36	1	2	1	3	4	1	1	2	1	1	2	38	1	2
613	27	1	2	1	2	4	1	1	1	1	2	2	36	1	2
614	33	1	2	1	3	3	1	1	1	1	2	2	38	1	2
615	38	1	2	1	3	4	1	1	1	1	1	2	35	2	2
616	41	1	2	1	3	4	2	1	1	1	1	2	36	2	2
617	44	1	2	1	3	4	2	2	1	2	1	2	34	1	2
618	34	1	2	1	3	4	1	1	1	1	2	2	38	1	2
619	32	1	2	1	3	4	2	2	1	1	1	2	34	2	2
620	33	1	2	1	3	4	2	1	2	1	2	2	36	2	2
621	36	1	2	1	3	4	1	1	1	1	2	2	35	1	2
622	30	1	2	2	3	4	1	1	2	2	2	2	36	2	2
623	29	1	2	2	999	2	2	1	1	1	1	2	38	1	2
624	30	1	2	1	3	3	1	1	1	1	2	2	39	2	2
625	32	1	2	1	3	4	1	1	1	1	2	2	36	2	2
626	999	999	999	999	999	4	1	1	1	1	2	2	999	999	999
627	34	1	2	1	3	4	1	1	1	1	1	2	35	1	2
628	40	1	2	1	3	4	1	1	1	1	1	2	37	1	2
629	42	1	2	2	2	4	1	1	1	1	2	2	36	1	2
630	31	1	2	1	3	4	1	1	1	1	2	2	38	1	2
631	31	1	2	2	1	4	1	1	1	1	2	2	39	1	2
632	36	1	2	2	2	4	1	1	1	1	2	1	35	1	2
633	36	2	2	1	3	4	1	2	1	1	1	2	39	2	2
634	35	1	2	1	3	4	1	1	1	1	1	2	37	1	2
636	33	1	2	2	2	2	1	1	1	1	2	1	40	1	2
637	33	1	2	1	3	4	1	1	1	1	1	1	37	1	2
638	42	1	2	2	3	4	1	1	1	1	1	2	37	1	1
639	35	1	2	1	3	4	1	1	1	1	2	2	34	1	2
640	31	1	2	2	3	4	1	1	1	1	2	2	37	2	2
641	32	1	2	2	2	3	1	1	2	1	2	2	34	2	2
642	33	1	2	1	3	4	1	1	1	1	1	2	36	1	2
643	32	1	2	2	2	2	1	1	1	1	2	2	36	2	2
644	36	1	2	2	2	3	1	1	1	1	1	2	35	2	2
645	36	1	2	2	2	3	2	1	1	1	2	2	34	2	2
646	33	1	2	1	2	3	1	1	2	1	2	2	34	2	2
647	29	1	2	2	999	1	1	1	1	1	2	2	35	2	2
648	29	1	2	1	2	2	1	1	1	1	2	2	34	1	2
649	29	1	2	2	3	2	1	1	1	1	1	2	35	2	2
650	31	1	2	1	3	4	1	1	1	1	2	2	35	2	2
651	35	1	2	1	3	4	2	1	1	1	1	1	35	1	2
652	37	1	2	2	3	3	1	1	1	1	1	2	35	2	2
653	27	1	2	1	3	2	1	1	1	1	2	1	35	1	2
654	31	1	2	2	3	3	1	1	1	1	2	2	34	1	2
655	29	1	2	2	2	3	1	1	1	1	2	2	34	2	2
656	35	1	2	1	3	4	1	1	1	1	2	2	34	1	2
657	30	1	2	2	3	4	2	1	2	1	2	2	35	1	2
658	25	1	2	1	3	3	1	1	1	1	2	2	34	1	2
659	22	1	2	2	3	2	1	1	1	1	2	1	35	1	2
660	35	1	2	2	2	3	2	1	1	1	1	2	34	2	2
661	30	1	2	2	3	2	1	1	1	1	1	2	36	2	2
662	26	1	2	1	2	3	2	2	2	2	2	2	36	1	2
663	32	1	2	1	3	4	2	1	1	1	2	2	35	2	2
664	33	1	2	1	3	2	1	1	1	1	1	2	35	2	2
665	33	1	2	1	2	2	1	1	1	1	2	2	34	1	2
666	26	1	2	2	2	2	2	2	1	1	1	2	35	2	2
667	35	1	2	2	2	4	2	1	1	1	2	2	36	2	2
668	999	999	999	999	999	3	1	1	1	1	2	2	999	999	999
669	27	1	2	1	2	2	1	1	1	1	1	2	35	1	2
670	41	1	2	2	2	4	2	1	1	1	1	2	36	2	2
671	36	1	2	2	2	4	1	1	1	1	2	1	36	2	2
672	33	1	2	1	3	4	1	1	1	1	2	2	36	2	2
673	37	1	2	1	3	4	1	2	1	1	2	2	34	2	2
674	41	1	2	2	3	2	1	1	1	1	2	1	35	2	2
675	28	1	2	1	2	2	2	3	2	1	2	2	34	2	2
676	29	1	2	1	3	4	1	1	1	1	2	2	34	1	2
677	31	1	2	2	2	4	1	2	2	1	2	2	35	2	2
678	32	1	2	1	3	4	1	1	1	1	2	2	34	1	2
679	35	1	2	2	3	4	1	1	1	1	2	2	38	1	2
680	21	1	2	2	999	1	2	2	1	1	2	2	37	2	2
681	27	1	2	2	2	2	1	1	1	1	2	1	35	1	2
682	30	1	2	1	3	4	1	1	1	1	2	2	34	1	2
683	31	1	2	2	1	4	1	1	2	1	2	2	35	1	2
684	40	1	2	2	2	1	1	1	2	1	1	2	34	2	2
685	34	1	2	1	3	2	1	1	1	1	2	2	34	1	2
686	25	2	2	2	2	1	2	1	1	1	2	2	38	1	2
687	24	1	2	2	2	2	1	1	2	1	2	2	36	2	2
688	27	1	2	2	2	3	1	1	1	1	2	2	34	2	2
689	34	1	2	2	3	2	1	1	2	1	2	1	35	2	2
690	30	1	2	1	2	2	1	1	1	1	2	2	36	1	2
691	34	1	2	2	2	3	2	1	1	1	2	2	35	2	2
692	22	1	2	2	2	2	1	1	1	1	2	2	34	2	2
693	38	1	2	2	2	3	2	1	3	1	2	2	35	2	2
694	29	1	2	1	3	4	2	1	1	1	2	1	35	1	2
695	24	1	2	2	2	2	2	1	1	1	2	1	35	2	2
696	29	1	2	2	999	2	1	1	1	1	1	2	38	1	2
697	29	1	2	2	2	3	1	1	1	1	2	2	37	1	2
698	32	1	2	2	2	3	1	1	1	1	1	2	34	2	2
699	30	1	2	1	3	4	1	1	1	1	2	2	35	1	2
700	32	1	2	2	2	4	1	1	1	1	2	2	35	1	2
702	28	1	2	1	1	2	1	1	1	1	2	2	34	2	2
703	36	1	2	1	3	4	1	1	1	1	2	2	34	1	2
704	25	1	2	2	1	3	1	1	1	1	2	2	35	1	2
705	20	1	2	2	2	2	2	2	1	1	2	2	36	1	2
706	39	1	2	1	3	4	1	1	1	1	1	2	34	1	2
707	34	1	2	1	2	3	1	1	1	1	1	1	36	2	2
708	31	1	2	2	2	1	1	2	1	1	1	2	38	2	2
709	31	1	2	1	3	3	1	1	1	1	2	2	35	2	2
710	31	1	2	2	3	3	1	1	1	1	2	2	36	2	2
711	30	1	2	1	2	2	1	1	1	1	2	2	37	1	2
712	34	1	2	2	2	3	1	1	1	1	2	2	37	2	2
713	30	1	2	1	3	4	1	1	1	1	2	2	36	1	2
714	28	1	2	2	2	2	1	1	1	1	2	2	36	2	2
715	31	1	2	1	3	4	2	2	1	1	1	2	36	1	1
716	27	1	2	1	2	2	1	1	1	1	2	2	39	1	2
717	31	1	2	1	2	3	2	2	1	1	1	2	34	2	2
718	32	1	2	1	3	4	1	1	1	1	1	2	37	1	2
719	34	1	2	1	3	4	1	1	1	1	2	2	39	1	2
720	29	1	2	2	1	3	1	1	2	1	2	1	36	1	2
721	35	1	2	1	3	4	1	1	1	1	1	2	38	1	2
722	30	1	2	1	1	3	1	1	1	1	2	2	39	1	2
723	21	1	2	2	2	1	2	1	1	1	2	2	37	1	2
724	29	1	2	2	2	3	1	1	1	1	1	2	37	1	2
725	29	1	2	2	3	3	2	2	1	1	1	2	39	2	2
726	37	1	2	2	2	2	1	1	1	1	2	2	34	2	2
727	26	1	2	2	2	2	1	1	1	1	2	2	34	1	2
728	38	1	2	2	3	4	1	1	1	1	1	2	39	2	2
729	31	1	2	2	2	4	1	1	1	1	2	2	38	1	2
730	31	1	2	2	2	4	1	1	1	1	2	2	39	2	2
731	23	1	2	2	1	1	2	2	3	1	2	2	39	1	2
732	29	1	2	1	3	2	1	1	1	1	2	2	37	1	2
733	30	1	2	1	3	3	1	1	2	1	2	2	37	2	2
734	32	1	2	1	3	4	2	1	2	1	1	2	37	1	2
735	37	1	2	2	2	3	1	1	1	1	2	2	35	1	2
736	34	1	2	1	3	4	1	1	1	1	2	2	37	2	2
737	36	1	2	2	2	2	1	1	1	1	2	2	37	2	2
738	24	1	2	2	2	4	1	1	2	1	2	2	34	1	2
739	32	1	2	1	3	4	1	1	1	1	2	2	34	1	2
740	35	1	2	2	2	4	1	1	2	2	1	2	36	2	2
741	31	1	2	1	2	2	1	1	2	1	1	2	37	1	2
742	36	1	2	2	2	2	2	1	2	1	1	2	35	2	2
743	24	1	2	1	2	1	1	1	1	1	1	1	37	2	2
744	30	1	2	1	3	3	1	1	1	1	1	2	35	2	2
745	31	1	2	2	3	3	1	1	1	1	2	2	37	2	2
746	29	1	2	1	2	2	1	1	1	1	2	2	36	2	2
747	36	1	2	1	3	999	1	1	1	1	1	2	34	1	2
748	30	1	2	2	3	4	1	1	1	1	2	2	35	1	2
749	34	1	2	2	1	3	1	1	1	1	1	1	34	1	2
750	18	1	2	2	999	2	1	1	1	1	2	2	37	1	2
751	37	1	2	2	2	4	1	1	1	1	2	2	38	2	2
752	44	1	2	2	3	4	1	1	1	1	1	2	35	2	2
753	32	1	2	1	1	2	1	1	1	1	1	2	35	2	2
755	26	1	2	1	3	4	1	1	1	1	1	2	38	1	2
756	34	1	2	2	2	1	1	1	1	1	1	2	39	1	2
757	30	1	2	2	3	3	1	1	1	1	2	2	37	2	2
758	37	1	2	1	1	3	1	1	1	1	2	2	36	2	2
759	26	1	2	2	3	2	1	1	1	1	2	2	34	1	2
760	28	1	2	2	2	4	1	1	1	1	2	2	34	2	2
761	25	1	2	2	2	2	1	1	1	1	2	2	34	1	2
762	24	1	2	1	3	4	1	1	1	1	1	2	37	1	2
763	37	1	2	1	3	3	1	1	1	1	2	2	34	1	2
764	34	1	2	2	3	4	1	1	1	1	2	2	35	2	2
765	39	1	2	2	3	4	1	1	1	1	2	2	37	1	2
766	36	1	2	2	3	2	1	1	1	1	2	2	35	1	2
767	32	1	2	1	2	3	2	2	2	2	1	2	37	2	2
768	20	1	2	1	1	2	2	1	1	1	2	2	37	1	2
769	30	1	2	1	2	3	1	1	1	1	2	2	36	1	2
770	27	1	2	1	3	3	2	1	1	1	2	2	34	1	2
771	27	1	2	2	3	2	1	1	1	1	2	2	34	1	2
773	31	1	2	1	3	4	1	2	1	1	2	2	34	1	2
774	30	1	2	1	2	3	1	2	2	1	2	2	34	2	2
776	20	1	2	2	2	2	2	2	1	2	2	2	35	1	2
777	33	1	2	1	3	2	1	1	1	1	2	2	35	2	2
778	33	1	2	2	2	3	1	1	1	1	1	2	39	1	2
779	36	1	2	2	3	4	1	1	1	1	2	2	36	1	2
780	19	1	2	2	999	2	1	1	1	1	2	2	34	1	2
781	33	1	2	2	2	2	1	1	2	1	1	2	35	2	2
782	34	1	2	1	3	3	2	1	1	1	2	1	34	2	2
783	30	1	2	1	2	2	2	2	1	1	1	2	999	2	2
784	39	1	2	2	3	3	1	1	1	1	1	2	34	2	2
785	26	1	2	2	2	3	1	1	1	1	2	2	34	1	2
786	29	1	2	1	2	3	1	1	1	1	2	2	40	1	2
787	35	1	2	2	2	3	1	1	1	1	1	2	37	2	2
788	33	1	2	2	2	2	1	1	1	1	2	2	34	2	2
789	29	1	2	2	2	3	1	1	1	1	1	2	34	1	2
790	31	1	2	2	2	2	1	1	1	1	2	2	35	2	2
791	30	1	2	1	3	4	1	1	1	1	2	2	35	1	2
792	35	1	2	2	3	4	1	1	1	1	1	2	34	2	2
793	37	1	2	2	2	3	1	1	1	1	2	2	34	1	2
794	28	1	2	2	2	2	1	1	1	1	2	1	34	1	2
795	30	1	2	2	1	2	2	1	1	1	2	2	34	1	2
796	28	1	2	1	2	3	1	1	1	1	2	2	35	2	2
797	29	1	2	2	2	4	1	1	1	1	2	2	34	1	2
798	34	1	2	2	2	2	1	1	1	1	2	2	35	2	2
799	25	1	2	2	2	3	1	1	1	1	2	2	35	2	2
800	32	1	2	2	2	4	1	1	1	1	2	2	35	2	2
801	45	1	2	1	1	2	2	1	2	1	1	2	39	2	2
802	38	1	2	1	3	3	1	1	1	1	2	2	34	2	2
803	38	1	2	2	2	3	1	2	1	1	2	2	35	2	2
804	31	1	2	2	2	3	2	2	1	1	2	2	37	2	2
805	22	1	2	2	999	2	1	1	2	1	2	2	999	1	2
806	34	1	2	2	2	2	2	2	1	2	2	2	36	2	2
807	30	1	2	1	3	3	1	1	1	1	2	2	35	2	2
808	32	1	2	1	2	1	1	1	1	1	1	1	34	2	2
809	31	1	2	2	3	2	1	1	2	2	2	1	35	1	2
810	35	1	2	1	3	4	1	1	1	1	2	2	35	1	2
811	29	1	2	1	2	2	1	2	1	1	2	2	37	1	2
812	34	1	2	1	3	4	1	1	1	1	2	2	35	2	2
813	24	1	2	2	2	4	1	1	1	1	2	2	36	1	2
814	28	1	2	2	2	4	2	1	1	1	2	2	35	2	2
815	26	1	2	2	2	3	1	1	2	1	2	1	34	1	2
816	32	1	2	2	2	3	1	1	1	1	1	2	34	2	2
817	32	1	2	2	1	3	1	2	1	1	1	2	38	2	2
818	23	1	2	1	2	3	1	1	1	1	2	2	36	2	2
819	31	1	2	2	2	3	2	2	2	1	2	2	35	2	2
820	37	1	2	1	1	3	2	2	2	2	2	2	34	2	2
821	36	1	2	2	3	4	1	1	1	1	2	2	34	2	2
822	32	1	2	1	3	4	2	1	1	1	2	2	37	1	2
823	29	1	2	2	999	4	1	1	1	1	2	2	37	1	2
824	36	1	2	1	3	4	1	1	1	1	2	2	35	1	2
825	28	1	2	1	2	3	1	1	1	1	2	2	36	1	2
826	30	1	2	1	3	4	1	1	1	1	2	2	34	2	2
827	23	1	2	2	1	4	1	1	1	1	2	2	34	1	2
828	34	1	2	1	2	3	2	2	1	2	1	2	34	2	2
829	37	1	2	1	3	4	1	1	1	1	2	2	37	2	2
830	29	1	2	2	3	3	1	1	1	1	2	2	34	2	2
831	30	1	2	1	2	3	1	1	1	1	2	2	36	1	2
832	999	1	2	1	2	4	2	1	1	1	1	1	34	1	2
833	17	2	2	1	1	1	1	1	2	1	2	2	34	1	2
834	29	1	2	2	2	3	1	1	1	1	2	2	35	1	2
835	29	1	2	1	2	3	1	1	1	1	2	2	34	2	2
836	23	1	2	1	1	1	1	1	1	1	2	2	35	2	2
837	38	1	2	1	1	3	1	1	1	1	2	2	36	2	2
838	36	1	2	1	2	2	1	1	1	1	1	2	38	2	2
839	23	1	2	2	2	4	1	1	1	1	1	2	39	1	2
840	31	1	2	2	2	2	1	1	1	1	1	2	35	2	2
841	35	1	2	2	2	3	1	1	1	1	2	2	34	1	2
842	21	1	2	2	1	1	1	2	1	2	2	2	35	2	2
843	30	1	2	1	2	4	1	1	1	1	1	2	34	1	2
844	32	1	2	2	3	4	1	1	1	1	2	2	34	1	2
845	40	1	2	2	2	2	1	1	1	1	2	2	35	2	2
846	39	1	2	1	2	2	1	1	1	1	1	2	35	2	2
847	42	1	2	2	3	2	1	1	1	1	2	2	35	2	2
848	33	1	2	1	1	3	1	1	1	1	2	2	37	2	2
849	34	1	2	2	2	3	1	1	1	1	2	2	34	1	1
850	28	1	2	2	2	2	1	1	1	1	2	2	36	2	2
851	31	1	2	1	3	3	1	1	1	1	2	2	35	1	2
852	39	1	2	1	3	3	1	1	1	1	2	2	37	2	2
853	35	1	2	1	1	3	1	1	1	1	1	1	35	2	2
854	28	1	2	2	2	3	1	1	1	1	1	2	35	1	2
855	31	1	2	2	1	2	2	2	2	1	2	2	34	2	2
856	35	1	2	1	3	4	1	1	1	1	2	1	34	2	2
857	21	1	2	1	1	2	1	2	1	2	1	1	34	1	2
858	33	1	2	2	999	3	1	1	2	1	2	2	35	2	2
859	30	1	2	1	2	4	2	1	1	1	1	2	35	1	2
860	39	1	2	2	2	2	1	1	1	1	1	2	35	2	2
861	28	1	2	1	2	4	1	1	1	1	2	2	37	1	2
862	37	1	2	1	3	4	2	1	1	1	1	1	35	2	2
863	24	1	2	2	1	2	1	1	2	1	2	2	34	2	2
864	32	1	2	2	2	2	1	1	1	1	2	2	34	1	2
865	33	1	2	1	3	3	1	1	1	1	2	2	34	1	2
866	40	1	2	2	2	2	1	1	1	1	2	2	36	2	2
867	23	1	2	1	2	2	1	1	1	1	1	2	34	2	2
868	25	1	2	2	1	2	2	2	2	2	2	2	34	1	2
869	34	1	2	2	999	2	1	1	2	1	2	2	34	2	2
870	26	1	2	1	3	4	1	1	1	1	2	2	35	1	2
871	27	1	2	2	2	4	1	1	1	1	2	2	36	2	2
872	28	1	2	2	2	3	1	2	1	1	1	2	38	2	2
873	33	1	2	2	2	3	2	2	2	2	1	2	36	2	2
874	22	1	2	2	2	2	1	1	2	1	2	2	34	2	2
875	29	1	2	1	2	4	2	2	1	1	2	2	36	1	2
876	22	1	2	2	1	2	1	1	1	1	2	2	35	1	2
877	36	1	2	2	2	3	1	1	2	1	2	2	34	2	2
878	37	1	2	1	3	3	1	1	1	1	1	2	38	1	2
879	35	1	2	2	2	2	1	1	1	1	2	2	36	2	2
880	30	1	2	1	3	4	1	1	1	1	1	2	34	2	2
881	26	1	2	2	1	2	1	1	1	1	2	2	37	1	2
882	25	1	2	2	3	3	1	2	1	1	2	2	34	1	2
883	22	2	2	2	1	1	1	2	1	1	2	2	35	2	2
884	22	1	2	2	1	2	1	1	2	1	2	2	35	2	2
885	34	1	2	2	2	2	1	1	1	1	1	2	36	2	2
886	34	1	2	1	2	3	1	1	1	1	2	2	35	1	2
887	29	1	2	2	3	2	1	1	1	1	2	2	34	1	2
889	22	1	2	2	2	2	1	1	1	1	2	2	35	1	2
890	34	1	2	2	2	4	2	2	2	1	1	1	35	2	2
892	29	1	2	1	2	2	1	1	1	1	1	2	35	1	2
893	26	1	2	2	2	2	1	1	1	1	2	2	34	1	2
894	32	1	2	1	3	4	1	1	1	1	2	2	35	1	2
896	32	1	2	2	1	3	1	1	2	1	1	2	35	1	2
897	30	1	2	1	2	3	1	1	1	1	2	2	35	2	2
898	21	1	2	2	2	2	3	3	3	3	1	2	34	1	2
899	26	1	2	2	2	2	1	1	1	1	1	2	35	1	2
900	31	1	2	2	2	2	1	1	1	1	1	2	34	2	2
901	28	1	2	2	2	3	1	1	1	1	2	2	38	1	2
902	21	1	2	2	1	2	1	1	1	2	1	2	35	1	2
903	26	1	2	2	3	3	2	1	2	1	2	2	35	2	2
904	34	1	2	2	3	4	1	1	1	1	1	2	35	2	2
905	32	1	2	2	3	3	1	1	1	1	1	2	38	2	2
906	29	1	2	1	3	4	1	1	1	1	2	2	35	2	2
907	23	1	2	2	2	2	1	1	2	1	2	2	36	2	2
908	35	1	2	2	3	4	1	1	1	1	1	1	36	2	2
909	25	1	2	2	1	2	1	2	1	1	2	2	37	2	2
910	30	1	2	2	2	3	1	1	1	1	2	2	40	1	2
911	26	1	2	1	3	2	1	1	1	1	2	2	39	1	2
912	33	1	2	1	3	4	1	1	1	1	2	2	34	1	2
913	32	1	2	2	2	3	1	1	1	1	2	2	34	1	2
914	30	1	2	1	2	3	1	1	1	1	2	2	35	1	2
915	22	1	2	2	2	2	2	1	2	1	2	2	35	1	2
916	32	1	2	2	2	3	1	1	1	1	2	2	37	1	2
917	34	1	2	1	2	3	1	1	1	1	2	2	37	2	2
918	26	1	2	2	2	3	1	1	1	1	2	2	35	2	2
919	26	1	2	2	2	3	1	1	1	1	2	2	37	1	2
920	35	1	2	1	3	4	1	1	1	1	2	1	35	1	2
921	30	1	2	2	2	2	1	1	2	1	2	2	36	2	2
922	29	1	2	2	3	2	1	1	1	1	2	2	36	1	2
923	20	1	2	2	1	2	1	1	1	1	2	2	38	1	2
924	36	1	2	2	999	3	1	1	2	1	2	2	34	2	2
925	32	1	2	2	2	4	1	1	1	1	2	2	37	1	2
926	39	1	2	1	3	4	1	1	1	1	1	2	39	2	2
927	34	1	2	1	2	4	2	1	1	1	2	2	35	2	2
928	34	1	2	1	3	4	1	1	1	1	1	2	37	2	2
929	30	1	2	2	3	3	1	1	1	1	2	2	36	1	2
930	36	1	2	2	3	4	1	1	1	1	2	1	34	1	2
931	35	1	2	2	2	2	2	2	1	1	2	2	34	2	2
932	26	1	2	2	2	4	1	1	1	1	2	1	34	1	2
933	34	1	2	1	2	3	2	2	1	1	2	2	36	2	2
934	35	1	2	1	3	3	1	1	1	1	1	2	35	2	2
935	32	1	2	2	2	4	2	2	1	1	2	2	37	1	2
936	37	1	2	2	3	4	1	1	1	1	1	2	34	2	2
937	32	1	2	1	1	4	2	1	2	1	2	2	36	2	2
938	31	1	2	2	3	4	1	1	1	1	2	2	35	2	2
939	29	1	2	2	2	3	1	1	1	1	1	1	37	2	2
940	35	1	2	1	3	4	1	1	1	1	2	2	35	2	2
941	30	1	2	2	1	1	3	1	1	1	1	2	36	2	2
942	31	1	2	1	2	3	1	1	1	1	2	2	36	2	2
943	30	1	2	2	999	3	1	1	1	1	2	1	34	1	2
944	37	1	2	2	1	3	1	1	1	1	2	2	36	1	2
945	31	1	2	2	2	4	1	1	1	1	2	2	37	1	2
946	37	1	2	2	3	3	1	1	1	1	1	2	34	2	2
947	33	1	2	1	2	3	1	1	1	1	2	2	34	2	2
948	25	1	2	1	2	1	1	1	2	1	1	1	34	1	2
949	31	1	2	2	2	3	2	1	1	1	2	2	34	2	2
951	35	1	2	2	3	3	1	1	1	1	1	2	37	2	2
952	33	1	2	1	2	3	2	3	2	3	1	2	36	2	2
954	32	1	2	2	3	4	1	1	1	1	2	2	37	2	2
955	30	1	2	1	3	4	1	1	1	1	1	2	36	2	2
956	31	1	2	1	2	4	1	1	1	1	2	1	34	1	2
957	25	1	2	2	999	999	2	1	1	1	999	1	36	1	2
958	28	1	2	2	2	3	1	1	1	1	2	2	37	2	2
959	999	999	999	999	999	4	1	1	1	1	2	2	999	999	999
960	25	1	2	2	999	3	1	1	1	1	2	2	34	1	2
961	23	1	2	1	2	3	1	1	2	1	2	2	35	1	2
962	36	1	2	1	3	4	1	1	1	1	2	2	38	2	2
963	31	1	2	1	3	4	1	1	1	1	2	2	35	2	2
964	34	1	2	2	999	3	2	1	2	1	2	2	37	2	2
965	31	1	2	1	3	4	1	1	1	1	2	2	37	1	2
966	37	1	2	1	2	4	1	1	1	1	2	2	35	1	2
967	38	1	2	1	2	3	1	1	1	1	2	2	34	2	2
968	32	1	2	2	2	3	1	2	1	2	2	2	36	1	2
969	23	1	2	1	2	2	2	1	1	1	2	2	36	2	2
970	29	1	2	2	2	2	1	1	1	1	1	2	34	2	2
971	34	1	2	1	3	4	1	1	1	1	1	1	35	2	2
972	31	1	2	1	3	2	1	2	1	2	2	2	34	2	2
973	32	1	2	2	3	4	3	2	1	1	2	2	36	2	2
974	33	1	2	2	2	3	1	1	1	1	2	2	36	2	2
975	42	1	2	1	3	4	1	1	1	1	2	2	36	1	2
976	32	1	2	2	2	3	2	1	2	1	2	2	35	1	2
977	28	1	2	2	2	2	2	2	2	2	1	2	34	2	2
978	32	1	2	2	3	4	1	1	1	1	2	2	34	1	2
979	27	1	2	2	999	3	1	1	1	1	2	2	35	2	2
980	24	1	2	1	999	2	1	2	1	1	2	2	35	2	2
981	38	1	2	2	2	3	1	1	1	1	2	2	34	2	2
982	40	1	2	2	2	2	1	1	1	1	2	2	35	2	2
983	35	1	2	2	2	3	1	1	1	1	2	2	36	2	2
984	32	1	2	1	3	4	1	1	1	1	1	2	34	2	2
985	38	1	2	1	2	3	1	1	1	1	2	2	36	2	2
986	36	1	2	1	3	4	1	1	1	1	2	2	35	1	2
987	31	1	2	2	3	4	1	1	1	1	2	2	37	1	2
988	29	1	2	1	999	4	1	2	1	2	1	2	38	1	2
989	34	1	2	2	2	3	2	1	2	1	2	2	36	2	2
990	26	1	2	2	2	4	1	1	1	1	2	2	34	1	2
991	38	1	2	2	3	3	1	1	1	1	1	2	34	2	2
992	29	1	2	1	2	4	2	1	1	1	2	2	36	2	2
993	33	1	2	2	3	2	1	1	1	1	2	2	36	2	2
994	40	1	2	2	2	3	1	1	1	1	2	2	36	2	2
995	25	1	2	1	3	4	1	1	1	1	2	2	34	1	2
996	29	1	2	2	3	4	2	2	2	2	2	2	37	2	2
997	29	1	2	2	2	3	1	1	1	1	2	2	39	2	2
998	32	1	2	1	2	3	1	1	1	1	2	2	34	1	2
999	25	1	2	2	1	3	1	1	1	1	2	1	36	2	2
1000	24	1	2	2	2	3	2	2	2	2	2	2	38	1	2
1001	34	1	2	2	3	2	1	1	1	1	2	2	36	2	2
1002	32	1	2	1	3	3	1	1	1	1	2	2	34	2	2
1003	28	1	2	1	3	3	2	2	2	1	1	2	37	2	2
1004	33	1	2	1	3	4	2	2	1	2	2	2	36	1	2
1005	27	1	2	1	3	2	1	2	2	1	2	2	35	2	1
1006	43	1	2	2	3	4	1	1	1	1	2	2	36	2	2
1007	24	1	2	2	2	4	1	1	1	1	1	1	35	1	2
1008	33	1	2	2	2	3	1	2	1	1	1	2	37	2	2
1009	37	1	2	2	3	4	1	1	1	1	2	2	34	2	2
1010	32	1	2	2	3	3	1	1	1	1	2	2	36	1	2
1011	28	1	2	1	3	4	1	1	1	1	2	2	35	1	2
1012	32	1	2	2	2	1	1	3	2	2	2	2	38	2	2
1013	38	1	2	1	3	4	1	1	1	1	2	2	34	1	2
1014	39	1	2	2	2	4	1	1	1	1	1	2	34	2	2
1015	30	1	2	1	2	4	1	1	1	1	2	2	35	1	2
1016	24	1	2	2	2	3	1	1	1	1	2	2	34	1	2
1017	41	1	2	1	3	2	1	1	1	1	2	2	34	2	2
1018	29	1	2	2	3	4	1	1	1	1	2	2	35	1	2
1019	30	2	2	1	2	3	2	1	1	1	2	2	34	1	2
1020	29	1	2	2	1	4	1	1	1	1	2	2	36	1	1
1021	33	1	2	2	2	2	1	2	1	1	2	1	35	2	2
1022	31	1	2	2	2	4	1	1	1	1	1	1	35	1	2
1023	29	1	2	1	2	4	1	1	1	1	2	1	37	1	2
1024	40	1	2	1	3	3	1	1	1	1	2	2	34	2	2
1025	31	1	2	1	3	4	1	1	1	1	2	2	36	1	2
1026	23	1	2	2	2	2	1	2	1	1	2	2	35	2	2
1027	39	1	2	2	2	3	1	2	2	1	1	2	34	2	2
1028	31	1	2	1	2	3	1	1	1	1	1	2	38	1	2
1029	33	1	2	2	3	4	1	1	1	1	2	2	34	1	2
1030	31	1	2	1	3	4	1	1	1	1	1	1	35	2	2
1031	27	1	2	2	2	4	1	1	1	1	2	2	35	1	2
1032	32	1	2	2	3	4	1	1	1	1	2	2	37	2	2
1033	41	1	2	2	2	3	1	1	1	1	2	2	39	1	2
1034	21	1	2	2	999	999	1	1	2	1	2	2	35	1	2
1035	24	1	2	2	2	2	1	1	1	1	2	2	35	2	2
1036	31	1	2	2	2	2	1	2	1	2	1	2	35	2	2
1037	30	1	2	1	999	4	1	1	1	1	2	2	35	2	2
1038	30	1	2	1	3	4	1	1	1	1	2	2	35	2	2
1039	33	1	2	1	3	4	1	1	1	1	2	1	36	1	2
1040	30	1	2	1	3	4	1	1	1	1	2	2	34	1	2
1041	30	1	2	2	2	4	1	1	1	1	2	2	34	1	2
1042	30	1	2	1	1	3	1	1	1	1	1	2	35	1	2
1043	26	1	2	2	2	3	2	2	1	1	2	1	37	2	2
1044	25	1	2	1	1	3	1	1	1	1	2	2	35	1	2
1045	31	1	2	2	3	4	1	1	1	1	2	2	35	1	2
1046	33	1	2	2	1	2	1	1	1	1	1	2	35	2	2
1047	27	1	2	1	3	4	1	1	1	1	2	2	34	1	2
1048	31	1	2	2	1	1	1	1	1	1	2	2	34	1	2
1049	36	1	2	1	3	3	2	1	1	1	2	2	34	1	2
1050	30	1	2	2	2	4	1	1	1	1	2	2	35	2	2
1051	27	1	2	2	1	3	1	1	1	1	2	2	35	2	2
1052	30	1	2	2	2	3	1	1	1	1	2	2	34	1	2
1053	40	1	2	1	2	3	1	1	1	1	1	2	35	2	2
1054	28	1	999	2	2	2	1	2	2	2	1	1	34	2	2
1055	34	1	2	1	2	2	1	1	1	1	1	2	35	2	2
1056	33	1	2	1	3	4	2	1	1	1	2	2	35	1	2
1057	36	1	2	1	3	4	1	1	1	1	2	2	36	2	2
1058	26	1	2	1	3	4	1	1	1	1	1	2	38	1	2
1059	31	1	2	1	3	4	2	2	1	2	2	2	35	1	2
1060	31	1	2	1	3	3	2	1	1	1	2	1	37	2	2
1061	32	1	2	1	2	3	2	1	1	1	2	2	36	2	2
1062	32	1	2	2	3	4	1	2	1	1	2	2	35	1	2
1063	34	1	2	1	3	2	2	2	2	1	1	2	35	2	2
1064	38	1	2	2	2	3	1	1	1	2	1	2	34	2	2
1065	35	1	2	1	2	2	1	1	1	1	1	1	34	2	2
1066	30	1	2	1	3	4	1	1	1	1	2	2	36	1	2
1067	27	1	2	1	3	3	2	2	2	1	2	2	35	1	2
1068	35	1	2	1	3	3	1	1	1	1	1	2	34	1	2
1069	39	1	2	2	3	3	1	1	1	1	2	2	40	2	2
1070	35	1	2	2	2	2	1	1	1	1	2	2	35	2	2
1071	29	1	2	2	2	1	1	1	1	1	1	1	35	2	2
1072	36	1	2	1	2	4	1	1	1	1	2	1	36	2	2
1073	32	1	2	2	2	3	1	1	1	1	2	2	37	2	2
1074	27	1	2	1	3	4	1	1	1	1	2	2	35	1	2
1075	38	1	2	1	2	3	2	1	1	1	2	2	37	1	2
1076	31	1	2	1	3	4	1	1	1	1	2	2	36	1	2
1077	30	1	2	1	3	4	1	1	2	1	2	2	35	1	2
1078	27	1	2	2	2	4	1	1	1	1	2	2	35	1	2
1079	20	1	2	2	2	2	1	1	2	2	2	2	34	2	2
1080	18	1	2	2	1	1	1	3	1	2	2	2	35	2	2
1081	30	1	2	2	3	4	1	1	1	1	1	2	34	1	2
1082	32	1	2	2	2	3	1	1	1	1	2	2	34	2	2
1083	24	1	2	2	2	3	1	1	2	1	1	2	34	2	2
1084	25	1	1	2	999	1	1	1	1	1	2	2	34	2	2
1085	28	1	1	2	2	2	2	2	1	1	1	1	37	2	2
1086	23	1	1	2	1	2	3	1	3	1	2	2	37	1	2
1088	31	3	1	2	999	1	1	1	2	1	1	2	34	2	2
1089	19	2	1	2	1	3	1	1	2	1	2	2	34	1	2
1090	38	3	1	2	1	3	1	1	1	1	2	2	36	1	2
1091	31	1	1	1	2	1	3	1	2	1	1	2	36	2	2
1094	999	1	1	2	999	1	2	3	3	3	2	2	38	1	2
1095	24	1	1	2	1	2	1	1	1	1	2	2	34	2	2
1096	22	3	1	2	3	1	1	1	1	1	1	2	38	1	2
1097	23	1	1	2	2	2	3	2	3	3	2	2	34	1	2
1098	21	1	1	2	1	2	3	3	3	3	1	2	39	1	2
1099	19	1	1	2	2	2	2	1	1	1	2	1	37	1	2
1100	29	1	1	2	2	2	2	1	2	1	1	2	36	2	2
1101	20	3	1	2	1	1	3	2	3	3	2	2	36	1	2
1102	37	1	1	1	1	2	1	1	1	1	1	2	38	2	2
1103	41	3	1	1	2	2	1	1	1	1	1	1	35	2	2
1104	999	1	1	2	2	2	2	1	1	1	1	2	35	2	2
1105	30	1	1	2	1	1	2	1	1	1	1	2	34	2	2
1106	19	1	999	2	2	2	1	1	1	1	1	2	36	1	2
1107	30	1	2	1	2	3	2	2	2	2	2	2	34	2	2
1108	28	1	2	2	2	2	1	1	1	1	2	1	35	1	2
1109	29	1	2	2	3	3	1	1	1	1	2	2	34	2	2
1110	33	1	2	1	1	3	1	1	1	1	1	2	35	1	2
1111	31	1	2	1	2	2	1	1	1	1	1	2	36	2	2
1112	22	1	2	2	2	2	1	1	1	1	2	2	34	2	2
1113	31	1	2	1	3	4	1	1	1	1	2	2	34	1	2
1114	35	1	2	2	2	3	1	1	1	1	1	2	34	2	2
1115	31	1	2	2	999	3	1	1	1	1	2	2	35	2	2
1116	26	1	2	1	3	4	1	1	1	1	2	2	35	1	2
1117	35	1	2	1	1	2	1	2	1	1	2	2	37	2	2
1118	28	1	2	2	2	1	1	1	1	1	2	2	34	2	2
1119	36	1	2	2	2	3	1	1	1	1	2	2	35	1	2
1120	34	1	2	1	3	4	2	1	1	2	2	2	34	1	2
1121	35	1	2	2	2	3	2	1	1	1	2	2	34	1	2
1122	31	1	2	2	2	2	1	1	1	1	2	2	35	1	2
1123	42	1	2	2	2	2	1	1	1	1	2	2	34	1	2
1124	40	1	2	1	3	4	1	1	1	1	1	2	34	2	2
1125	34	1	2	1	2	2	1	1	1	1	2	2	34	2	2
1126	34	1	2	2	2	4	1	1	1	1	999	1	34	2	1
1127	37	1	2	2	3	4	1	1	1	1	1	2	34	1	2
1128	32	1	2	1	3	4	1	1	1	1	1	2	35	2	2
1129	32	1	2	2	2	4	1	1	1	2	1	2	34	2	2
1130	36	1	2	2	3	2	1	1	1	1	2	2	36	1	2
1131	36	1	2	2	2	2	1	1	1	1	2	2	37	1	2
1132	33	1	2	2	1	3	2	2	1	1	1	2	35	2	2
1133	29	1	2	2	2	2	1	1	1	1	2	2	34	1	2
1134	37	1	2	1	2	4	1	1	1	1	1	2	35	2	2
1135	31	1	1	1	3	3	1	1	1	1	1	2	37	1	2
1136	35	3	1	1	1	3	1	1	1	2	2	2	36	2	2
1137	26	1	2	2	3	4	1	1	1	1	2	2	35	2	2
1138	37	1	2	1	2	2	1	1	1	1	1	2	34	1	2
1139	37	1	2	1	3	4	1	1	1	1	2	2	34	2	2
1140	37	1	2	1	3	4	1	1	1	1	2	1	39	2	2
1141	31	1	2	1	2	4	1	1	1	1	2	2	36	2	2
1142	36	1	2	1	1	2	2	2	2	1	1	2	36	2	2
1143	27	1	2	2	2	4	1	1	1	1	2	2	34	2	2
1144	28	1	2	2	2	3	1	1	1	1	2	2	36	1	2
1145	27	1	2	2	2	3	2	2	1	1	2	2	36	2	2
1146	35	1	2	2	1	4	2	2	2	1	2	2	38	2	2
1147	21	1	2	2	2	2	1	1	1	1	1	1	37	2	2
1148	36	1	2	1	2	3	2	1	1	1	1	2	35	2	2
1149	36	1	2	2	2	3	1	1	1	1	1	2	35	2	2
1150	32	1	2	1	2	3	1	1	1	1	2	2	36	1	2
1151	31	1	2	2	3	4	1	1	1	1	2	2	36	2	2
1152	28	1	2	2	2	4	1	1	1	1	2	2	37	1	2
1153	41	1	2	2	2	2	1	1	1	1	1	2	34	2	2
1154	39	1	2	2	3	4	1	1	1	1	1	2	35	2	2
1155	29	1	2	1	3	3	1	1	1	1	2	2	35	2	2
1156	24	1	2	1	2	3	2	1	1	1	1	2	35	1	1
1157	32	1	2	1	2	2	1	1	1	1	2	2	34	1	2
1158	31	1	2	1	3	4	1	1	1	1	2	2	36	1	2
1159	32	1	2	2	1	3	1	1	1	1	1	2	36	1	2
1160	30	1	2	1	3	4	1	1	1	1	2	2	35	1	2
1161	34	1	2	2	3	2	1	1	1	1	1	2	35	2	1
1162	35	1	2	2	2	2	1	1	1	1	2	1	35	2	2
1163	32	1	2	2	2	4	1	1	1	1	1	2	34	1	2
1164	28	1	2	2	2	3	1	1	1	1	2	2	35	1	2
1165	34	1	2	1	2	3	2	1	3	2	1	2	38	1	2
1166	24	1	2	2	2	1	1	1	1	1	2	2	35	2	2
1167	36	1	2	1	2	3	2	1	2	1	2	2	35	2	2
1168	37	1	2	2	2	3	1	1	1	1	2	1	36	2	2
1169	39	1	2	2	2	4	1	1	1	1	2	2	34	1	2
1170	29	1	2	1	2	4	1	1	1	1	2	2	34	2	2
1171	999	1	2	1	2	3	2	1	1	1	1	1	36	1	2
1172	28	1	2	2	2	3	1	2	1	1	2	2	37	2	2
1173	42	1	2	2	3	4	2	1	1	1	2	2	36	1	1
1174	28	1	2	1	2	3	1	1	1	1	1	2	36	1	2
1175	33	1	2	2	2	4	1	1	1	1	2	2	34	1	2
1176	29	1	2	1	3	4	1	1	1	1	2	2	34	1	2
1177	38	1	2	1	3	3	1	1	1	1	1	2	36	2	2
1178	35	1	2	2	3	3	1	1	1	1	1	2	34	2	2
1179	41	1	2	2	2	3	1	1	1	1	1	2	35	1	2
1180	33	3	1	1	2	4	1	1	1	1	2	2	34	1	2
1181	34	2	1	2	2	2	2	1	2	1	2	2	999	999	999
1182	34	1	2	1	2	3	1	1	1	1	1	1	35	2	2
1183	28	1	2	2	2	3	2	1	2	2	2	2	35	1	2
1184	37	1	2	2	3	2	1	1	1	1	1	2	34	2	2
1185	33	1	2	1	1	4	1	1	1	1	1	2	35	1	2
1186	31	1	2	2	3	4	1	1	1	1	1	2	34	2	2
1187	999	1	2	1	3	4	1	2	1	1	1	2	34	1	2
1188	35	1	2	2	2	4	1	1	1	1	2	2	34	1	2
1190	31	1	2	2	2	3	2	2	1	1	1	1	34	1	2
1191	29	1	2	1	3	3	2	1	1	1	2	2	34	1	2
1192	23	1	2	2	999	2	1	1	1	1	2	1	35	2	2
1193	33	1	2	1	2	3	1	1	1	1	2	2	35	1	2
1194	41	1	2	1	3	4	2	1	1	1	2	2	37	1	1
1195	39	1	2	2	3	3	1	1	1	1	2	1	34	1	2
1196	999	1	2	1	3	3	2	2	1	1	2	2	39	1	2
1197	37	1	2	2	3	4	1	1	1	1	2	2	36	1	1
1198	32	1	2	1	3	4	2	1	1	2	2	2	38	2	1
1199	33	1	2	1	3	3	1	1	1	1	2	2	35	2	2
1200	34	1	2	1	3	4	1	1	1	1	1	2	35	1	2
1201	39	1	2	1	3	3	1	1	1	1	2	2	41	2	2
1202	38	1	2	1	3	2	1	1	2	1	2	2	37	2	2
1204	33	1	2	2	3	4	1	1	1	1	1	2	40	2	2
1206	27	1	2	1	3	4	1	1	1	1	2	2	37	1	2
1207	41	1	2	2	3	3	2	1	1	1	2	2	35	1	2
1208	28	1	2	2	2	4	2	2	1	1	1	2	39	1	2
1209	36	1	2	2	3	4	1	1	1	1	2	2	38	1	2
1210	33	1	2	2	3	4	1	1	1	1	2	1	38	1	2
1211	41	1	2	2	3	4	1	1	1	1	1	2	38	1	1
1212	17	2	2	2	999	1	1	1	1	1	2	2	35	1	2
1213	37	1	2	1	2	3	1	1	1	1	2	2	35	1	2
1214	33	1	2	2	2	4	1	1	1	1	2	2	34	2	2
1215	41	1	2	2	2	3	1	1	1	1	2	2	36	1	2
1216	36	1	2	1	3	3	2	2	1	1	1	2	35	2	2
1217	30	1	2	2	2	4	1	1	1	1	2	2	34	2	2
1218	36	1	2	2	2	4	1	1	1	1	2	2	34	1	2
1219	36	1	2	2	2	3	1	1	1	1	2	2	34	1	2
1221	36	1	2	2	3	2	1	1	1	1	1	2	34	2	2
1222	32	1	2	1	3	3	1	1	1	1	2	2	34	2	2
1223	29	1	2	2	2	4	1	1	1	1	2	2	39	1	2
1224	36	1	2	2	1	3	1	1	1	1	1	2	35	2	2
1225	33	1	2	1	3	3	2	2	2	2	1	2	37	2	2
1226	28	1	2	2	2	3	1	1	1	1	1	1	35	1	2
1227	38	1	2	1	2	3	1	1	1	1	2	2	34	2	2
1229	28	1	2	1	3	4	1	1	1	1	2	2	35	1	2
1230	28	1	2	1	2	1	2	2	2	1	1	1	35	2	2
1231	23	1	2	2	1	3	1	1	1	1	2	2	36	2	2
1232	40	1	2	1	2	4	2	2	1	1	2	2	38	2	2
1233	29	1	2	1	2	4	1	1	1	1	1	2	35	1	2
1234	28	1	2	2	2	3	1	1	1	1	2	2	34	1	2
1235	41	1	2	2	2	3	2	1	1	1	1	2	40	1	2
1236	38	1	2	2	2	4	1	1	1	1	1	2	34	2	2
1237	36	1	2	1	3	4	1	1	1	1	2	2	35	2	2
1238	26	1	2	2	2	2	1	1	1	1	2	2	40	2	2
1239	33	1	2	2	2	3	1	1	1	1	2	2	34	2	2
1240	32	1	2	2	3	4	1	1	1	1	2	2	34	2	2
1241	35	1	2	2	3	4	1	1	1	1	1	2	35	2	2
1242	37	1	2	2	3	3	1	1	1	1	1	2	35	2	2
1243	30	1	2	1	1	2	2	1	1	1	2	1	34	1	2
1244	41	1	2	2	2	3	1	1	1	1	2	2	35	2	2
1245	29	1	2	2	3	2	1	1	1	1	2	2	34	1	2
1246	22	1	2	2	1	2	1	1	2	1	2	2	36	2	2
1247	35	1	2	1	2	3	1	1	1	1	2	2	36	1	2
1248	28	1	2	2	2	1	2	2	1	1	2	2	34	2	2
1249	28	1	2	1	1	3	1	1	1	1	2	2	35	2	2
1250	32	1	2	1	2	3	1	1	1	1	2	2	35	2	2
1251	29	1	2	1	2	3	1	1	1	1	2	2	34	1	2
1252	29	1	2	2	2	2	1	1	1	1	2	2	34	2	2
1253	28	1	2	2	2	2	1	1	1	1	2	2	35	1	2
1254	40	1	2	1	3	4	1	2	1	1	1	2	35	2	2
1255	38	1	2	2	1	1	1	2	2	1	1	2	36	2	2
1256	39	1	2	2	2	3	2	1	1	1	2	2	38	2	2
1257	38	1	2	2	3	3	1	1	1	1	1	2	35	2	2
1258	34	1	2	1	2	3	1	1	1	1	1	2	34	2	2
1259	35	1	2	1	1	2	1	1	1	1	1	2	35	2	2
1260	32	1	2	1	3	3	1	1	1	1	2	1	34	2	2
1261	26	1	2	1	2	3	1	1	1	1	2	2	36	1	2
1262	28	1	2	2	2	2	1	1	1	1	2	2	34	1	2
1263	28	1	2	1	3	4	1	1	1	1	1	2	34	2	2
1264	38	1	2	1	3	3	1	1	1	1	1	2	35	2	2
1265	25	1	2	1	1	4	2	1	2	1	2	2	34	1	2
1266	27	1	2	1	2	3	1	1	1	1	2	1	34	1	2
1267	35	2	2	2	999	2	2	2	1	1	1	2	34	1	2
1268	31	1	2	2	2	4	2	1	1	1	2	2	34	2	2
1269	29	1	2	2	2	3	1	1	1	1	2	2	35	2	2
1270	30	1	2	1	3	4	2	1	2	1	2	2	35	1	2
1271	34	1	2	2	2	4	2	3	1	2	2	2	35	2	2
1272	33	1	2	1	2	3	1	1	1	1	1	2	35	2	2
1273	23	1	2	2	2	3	1	1	1	2	2	2	35	1	2
1274	35	1	2	2	3	4	1	1	1	1	1	2	34	2	2
1275	36	1	2	2	3	4	1	1	2	1	2	2	34	1	2
1276	36	1	2	2	3	4	1	1	1	1	1	2	34	2	2
1277	26	1	2	2	2	3	2	2	1	1	2	2	38	2	2
1278	27	1	2	1	3	2	1	1	1	1	2	2	34	1	2
1279	27	1	2	2	1	2	1	1	1	1	1	2	37	2	2
1280	38	1	2	1	3	4	1	1	1	1	2	2	35	1	2
1281	35	1	2	1	3	4	1	1	1	1	2	2	35	1	2
1282	28	1	2	2	2	2	1	1	1	1	1	2	34	2	2
1283	29	1	2	2	3	1	1	1	1	1	2	2	35	2	2
1284	999	999	999	999	999	4	1	1	1	1	2	2	35	2	2
1285	31	2	1	1	1	1	2	2	1	2	1	2	36	2	2
1287	38	1	2	2	2	2	1	1	1	1	1	1	34	2	2
1288	31	1	2	2	2	2	1	2	1	1	2	2	35	1	2
1289	999	999	999	999	999	3	1	1	1	1	1	2	999	999	999
1290	36	1	2	2	3	3	1	1	1	1	2	2	36	1	2
1291	35	1	1	2	1	2	2	2	1	2	2	1	36	2	2
1292	34	1	2	1	2	3	1	1	1	1	2	2	36	1	2
1293	34	1	2	1	3	2	1	1	1	1	1	2	36	1	2
1294	33	1	2	1	3	3	1	2	1	1	2	2	34	2	2
1295	33	1	2	2	3	4	1	1	1	1	2	2	34	2	2
1296	32	1	2	1	3	4	1	1	1	1	2	2	36	1	2
1297	26	1	2	2	2	4	2	1	1	1	1	1	35	1	2
1298	33	1	2	2	3	4	1	1	1	1	2	2	36	2	2
1299	33	1	2	2	3	4	1	1	1	1	2	2	37	2	2
1300	39	1	2	2	1	3	2	1	1	1	2	2	36	1	2
1301	37	1	2	1	1	3	1	1	1	1	2	2	36	2	2
1302	39	1	2	1	3	4	2	1	1	1	1	2	36	2	2
1303	32	1	2	2	2	4	1	1	1	1	2	2	35	2	1
1304	39	1	2	1	3	3	1	1	1	1	2	2	35	2	2
1305	34	1	2	1	3	3	1	1	1	1	1	2	34	1	2
1307	39	1	2	1	3	3	2	2	1	1	2	2	35	2	2
1308	26	1	2	1	2	3	1	1	1	1	2	2	35	1	2
1309	23	1	2	2	3	2	1	2	1	1	2	2	35	2	2
1310	33	1	2	2	3	2	1	1	1	1	2	2	34	1	2
1311	29	1	2	2	3	4	2	1	1	1	2	1	34	2	2
1312	35	1	2	1	3	4	1	1	1	1	1	2	34	1	2
1313	30	1	2	2	2	4	1	1	1	1	2	2	34	1	2
1314	29	1	2	1	3	4	1	1	1	1	2	2	35	1	2
1315	32	1	2	1	3	3	1	1	1	1	1	2	34	1	2
1316	19	2	1	2	1	1	2	2	3	2	2	2	35	1	2
1317	35	1	2	2	2	2	2	1	2	1	1	2	35	2	2
1318	27	1	2	2	2	4	1	1	1	1	2	2	35	1	2
1319	28	1	2	1	2	3	1	1	1	1	2	2	35	2	2
1320	40	1	2	1	3	4	1	1	1	1	1	2	34	2	2
1321	32	1	2	2	1	2	1	2	1	1	2	2	35	1	2
1322	30	1	2	1	2	4	1	1	1	1	1	2	35	1	2
1323	33	1	2	1	2	2	1	1	1	1	1	1	34	1	2
1324	37	1	2	1	3	2	1	1	1	1	1	2	34	2	2
1326	33	1	2	2	3	2	1	1	1	1	2	2	36	1	2
1327	26	1	2	1	3	4	1	1	1	1	2	2	36	1	2
1328	37	1	2	2	3	2	1	1	1	1	1	2	35	2	2
1329	32	1	2	1	3	4	1	1	1	1	2	2	34	1	1
1330	29	1	2	2	2	3	2	2	2	1	2	2	34	1	2
1331	35	1	2	2	3	2	1	1	1	1	1	2	34	2	2
1332	35	1	2	2	2	3	2	2	1	1	1	2	35	2	2
1333	28	1	2	2	2	3	1	1	1	1	2	2	34	1	2
1334	34	1	2	1	3	4	1	1	1	1	1	2	34	2	2
1335	28	1	2	1	2	3	1	1	1	1	2	2	34	1	2
1336	27	1	2	2	1	2	2	2	2	2	2	1	34	1	2
1337	27	1	2	2	2	4	1	1	2	1	2	2	35	1	2
1338	32	1	2	2	2	3	2	1	1	1	2	2	36	1	2
1339	30	1	2	2	2	4	1	1	1	1	2	2	34	2	2
1340	40	1	2	1	2	4	2	2	1	1	1	2	35	2	2
1341	36	1	2	2	2	3	1	1	1	1	1	2	37	2	2
1342	27	1	2	1	3	2	1	1	2	1	2	2	35	1	2
1343	37	3	2	1	3	4	1	1	1	1	2	2	37	1	2
1344	31	1	2	1	2	4	1	1	1	1	2	2	39	1	2
1345	999	1	2	1	3	4	1	1	1	1	2	2	37	1	2
1346	32	1	2	1	3	4	2	1	1	1	2	2	37	2	2
1347	33	1	2	1	3	4	1	1	1	1	1	2	34	1	2
1348	30	1	2	1	3	4	1	1	1	1	2	2	36	1	2
1349	37	1	2	1	3	3	1	1	1	1	2	2	34	1	2
1350	32	1	2	1	2	4	2	1	1	1	2	2	37	2	2
1351	32	1	2	1	3	4	1	1	1	1	1	2	37	1	2
1352	35	1	2	2	3	4	2	1	2	2	2	2	35	2	2
1353	41	1	2	1	3	4	1	1	1	1	1	2	36	2	2
1354	33	1	2	1	3	4	1	1	1	1	2	2	36	2	2
1355	32	1	2	1	3	4	1	1	1	1	2	2	34	2	2
1356	35	1	2	2	1	2	1	1	1	1	2	2	35	1	2
1358	31	1	2	2	1	3	1	1	1	1	2	2	36	2	2
1359	29	1	2	1	2	4	1	1	1	1	2	2	37	1	2
1360	27	1	2	2	2	4	1	1	1	1	2	2	36	2	2
1361	29	1	2	1	2	4	1	1	2	1	2	2	34	2	2
1362	31	1	2	2	3	4	1	1	1	1	2	2	34	2	2
1363	38	1	2	1	2	3	1	1	1	1	2	2	34	2	2
1364	42	1	2	2	3	3	1	1	1	1	1	2	36	2	2
1365	38	1	2	1	3	2	1	2	1	1	1	2	34	2	2
1366	33	1	2	2	2	2	1	1	1	1	2	2	34	1	2
1367	38	1	2	1	3	4	2	1	1	1	2	2	39	2	2
1368	39	1	2	1	2	2	2	1	1	1	1	2	34	2	2
1369	36	1	2	1	2	3	1	1	1	1	1	2	35	1	2
1370	30	1	2	1	3	4	1	1	1	1	2	2	34	1	2
1372	41	1	2	1	3	4	2	1	1	1	2	2	36	2	2
1373	39	1	2	2	3	4	1	1	1	1	2	2	35	1	2
1374	29	1	2	1	3	4	2	1	1	1	2	2	34	1	2
1375	32	1	2	2	999	2	1	1	1	1	2	2	34	2	2
1376	41	1	2	2	2	2	1	1	1	1	1	1	38	2	2
1377	30	1	2	2	2	3	1	1	1	1	2	2	35	1	2
1378	37	1	2	1	3	3	1	1	1	1	2	2	34	2	2
1379	39	1	2	2	2	2	2	2	1	1	1	2	37	1	2
1380	999	999	999	999	999	1	1	2	2	2	2	2	999	999	999
1382	31	1	2	2	1	2	1	1	1	1	1	2	34	1	1
1383	32	1	2	1	2	3	1	1	1	1	2	2	34	2	2
